# Supplementary material for: Predicting Phenotypic Polymyxin Resistance in Klebsiella pneumoniae through Machine Learning Analysis of Genomic Data
Source: mSystems. 2020 May 26;5(3):e00656-19. doi: 10.1128/mSystems.00656-19 (PMC7253370; doi:10.1128/mSystems.00656-19)
Supplement: DATA SET S1 [file mSystems.00656-19-sd001.xlsx]

## Sheet: Sheet 1
Supplementary Sheet 1 - Details of genomes included in study for machine learning analyses
NCBI Assembly / Sequence Read Archive accession number	Source dataset	Multi-locus sequence type	Polymyxin susceptibility
GCF_001874725	CDC/FDA Antibiotic Resistance Isolate Bank	258	Susceptible
GCF_001875025	CDC/FDA Antibiotic Resistance Isolate Bank	258	Susceptible
GCF_001875045	CDC/FDA Antibiotic Resistance Isolate Bank	258	Susceptible
GCF_001875055	CDC/FDA Antibiotic Resistance Isolate Bank	258	Susceptible
GCF_001922465	CDC/FDA Antibiotic Resistance Isolate Bank	11	Susceptible
GCF_002056385	CDC/FDA Antibiotic Resistance Isolate Bank	258	Susceptible
GCF_002056475	CDC/FDA Antibiotic Resistance Isolate Bank	258	Susceptible
GCF_002180075	CDC/FDA Antibiotic Resistance Isolate Bank	258	Non-susceptible
GCF_002180155	CDC/FDA Antibiotic Resistance Isolate Bank	258	Susceptible
GCF_002180175	CDC/FDA Antibiotic Resistance Isolate Bank	11	Susceptible
GCF_002180295	CDC/FDA Antibiotic Resistance Isolate Bank	258	Susceptible
GCF_002192335	CDC/FDA Antibiotic Resistance Isolate Bank	258	Susceptible
GCF_002197225	CDC/FDA Antibiotic Resistance Isolate Bank	258	Susceptible
GCF_002197505	CDC/FDA Antibiotic Resistance Isolate Bank	258	Non-susceptible
GCF_002202255	CDC/FDA Antibiotic Resistance Isolate Bank	11	Susceptible
GCF_002968475	CDC/FDA Antibiotic Resistance Isolate Bank	258	Susceptible
GCF_002968495	CDC/FDA Antibiotic Resistance Isolate Bank	258	Susceptible
GCF_003073335	CDC/FDA Antibiotic Resistance Isolate Bank	11	Susceptible
GCF_003073675	CDC/FDA Antibiotic Resistance Isolate Bank	512	Susceptible
GCF_003288375	CDC/FDA Antibiotic Resistance Isolate Bank	258	Susceptible
GCF_003324315	CDC/FDA Antibiotic Resistance Isolate Bank	11	Non-susceptible
GCF_003571705	CDC/FDA Antibiotic Resistance Isolate Bank	340	Non-susceptible
SRR1166945	DeLeo FR, Chen L, Porcella SF, et al. PNAS 2014; 111:4988–4993.	258	Susceptible
SRR1166946	DeLeo FR, Chen L, Porcella SF, et al. PNAS 2014; 111:4988–4993.	258	Susceptible
SRR1166947	DeLeo FR, Chen L, Porcella SF, et al. PNAS 2014; 111:4988–4993.	258	Susceptible
SRR1166948	DeLeo FR, Chen L, Porcella SF, et al. PNAS 2014; 111:4988–4993.	258	Susceptible
SRR1166949	DeLeo FR, Chen L, Porcella SF, et al. PNAS 2014; 111:4988–4993.	258	Susceptible
SRR1166950	DeLeo FR, Chen L, Porcella SF, et al. PNAS 2014; 111:4988–4993.	258	Susceptible
SRR1166951	DeLeo FR, Chen L, Porcella SF, et al. PNAS 2014; 111:4988–4993.	258	Susceptible
SRR1166952	DeLeo FR, Chen L, Porcella SF, et al. PNAS 2014; 111:4988–4993.	258	Non-susceptible
SRR1166953	DeLeo FR, Chen L, Porcella SF, et al. PNAS 2014; 111:4988–4993.	258	Non-susceptible
SRR1166954	DeLeo FR, Chen L, Porcella SF, et al. PNAS 2014; 111:4988–4993.	418	Susceptible
SRR1166955	DeLeo FR, Chen L, Porcella SF, et al. PNAS 2014; 111:4988–4993.	258	Non-susceptible
SRR1166956	DeLeo FR, Chen L, Porcella SF, et al. PNAS 2014; 111:4988–4993.	258	Susceptible
SRR1166957	DeLeo FR, Chen L, Porcella SF, et al. PNAS 2014; 111:4988–4993.	258	Non-susceptible
SRR1166958	DeLeo FR, Chen L, Porcella SF, et al. PNAS 2014; 111:4988–4993.	379	Susceptible
SRR1166959	DeLeo FR, Chen L, Porcella SF, et al. PNAS 2014; 111:4988–4993.	258	Susceptible
SRR1166960	DeLeo FR, Chen L, Porcella SF, et al. PNAS 2014; 111:4988–4993.	258	Susceptible
SRR1166961	DeLeo FR, Chen L, Porcella SF, et al. PNAS 2014; 111:4988–4993.	379	Non-susceptible
SRR1166962	DeLeo FR, Chen L, Porcella SF, et al. PNAS 2014; 111:4988–4993.	258	Susceptible
SRR1166963	DeLeo FR, Chen L, Porcella SF, et al. PNAS 2014; 111:4988–4993.	258	Non-susceptible
SRR1166964	DeLeo FR, Chen L, Porcella SF, et al. PNAS 2014; 111:4988–4993.	258	Susceptible
SRR1166965	DeLeo FR, Chen L, Porcella SF, et al. PNAS 2014; 111:4988–4993.	379	Susceptible
SRR1166966	DeLeo FR, Chen L, Porcella SF, et al. PNAS 2014; 111:4988–4993.	379	Non-susceptible
SRR1166967	DeLeo FR, Chen L, Porcella SF, et al. PNAS 2014; 111:4988–4993.	258	Susceptible
SRR1166968	DeLeo FR, Chen L, Porcella SF, et al. PNAS 2014; 111:4988–4993.	258	Susceptible
SRR1166969	DeLeo FR, Chen L, Porcella SF, et al. PNAS 2014; 111:4988–4993.	258	Non-susceptible
SRR1166970	DeLeo FR, Chen L, Porcella SF, et al. PNAS 2014; 111:4988–4993.	258	Non-susceptible
SRR1166971	DeLeo FR, Chen L, Porcella SF, et al. PNAS 2014; 111:4988–4993.	258	Non-susceptible
SRR1166972	DeLeo FR, Chen L, Porcella SF, et al. PNAS 2014; 111:4988–4993.	258	Non-susceptible
SRR1166973	DeLeo FR, Chen L, Porcella SF, et al. PNAS 2014; 111:4988–4993.	258	Non-susceptible
SRR1166974	DeLeo FR, Chen L, Porcella SF, et al. PNAS 2014; 111:4988–4993.	258	Susceptible
SRR1166975	DeLeo FR, Chen L, Porcella SF, et al. PNAS 2014; 111:4988–4993.	258	Non-susceptible
SRR1166977	DeLeo FR, Chen L, Porcella SF, et al. PNAS 2014; 111:4988–4993.	258	Susceptible
SRR1166978	DeLeo FR, Chen L, Porcella SF, et al. PNAS 2014; 111:4988–4993.	258	Susceptible
SRR1166979	DeLeo FR, Chen L, Porcella SF, et al. PNAS 2014; 111:4988–4993.	258	Susceptible
SRR1166980	DeLeo FR, Chen L, Porcella SF, et al. PNAS 2014; 111:4988–4993.	258	Susceptible
SRR1166981	DeLeo FR, Chen L, Porcella SF, et al. PNAS 2014; 111:4988–4993.	258	Susceptible
SRR1167010	DeLeo FR, Chen L, Porcella SF, et al. PNAS 2014; 111:4988–4993.	258	Non-susceptible
SRR1167011	DeLeo FR, Chen L, Porcella SF, et al. PNAS 2014; 111:4988–4993.	258	Non-susceptible
SRR1167012	DeLeo FR, Chen L, Porcella SF, et al. PNAS 2014; 111:4988–4993.	258	Non-susceptible
SRR1167013	DeLeo FR, Chen L, Porcella SF, et al. PNAS 2014; 111:4988–4993.	258	Susceptible
SRR1167014	DeLeo FR, Chen L, Porcella SF, et al. PNAS 2014; 111:4988–4993.	258	Susceptible
SRR1167015	DeLeo FR, Chen L, Porcella SF, et al. PNAS 2014; 111:4988–4993.	258	Susceptible
SRR1167016	DeLeo FR, Chen L, Porcella SF, et al. PNAS 2014; 111:4988–4993.	258	Susceptible
SRR1167017	DeLeo FR, Chen L, Porcella SF, et al. PNAS 2014; 111:4988–4993.	258	Susceptible
SRR1167018	DeLeo FR, Chen L, Porcella SF, et al. PNAS 2014; 111:4988–4993.	258	Susceptible
SRR1167019	DeLeo FR, Chen L, Porcella SF, et al. PNAS 2014; 111:4988–4993.	258	Non-susceptible
SRR1167020	DeLeo FR, Chen L, Porcella SF, et al. PNAS 2014; 111:4988–4993.	258	Susceptible
SRR1167021	DeLeo FR, Chen L, Porcella SF, et al. PNAS 2014; 111:4988–4993.	258	Non-susceptible
SRR1167022	DeLeo FR, Chen L, Porcella SF, et al. PNAS 2014; 111:4988–4993.	512	Susceptible
SRR1167023	DeLeo FR, Chen L, Porcella SF, et al. PNAS 2014; 111:4988–4993.	512	Susceptible
SRR1167024	DeLeo FR, Chen L, Porcella SF, et al. PNAS 2014; 111:4988–4993.	258	Susceptible
SRR1167025	DeLeo FR, Chen L, Porcella SF, et al. PNAS 2014; 111:4988–4993.	258	Susceptible
SRR1167026	DeLeo FR, Chen L, Porcella SF, et al. PNAS 2014; 111:4988–4993.	258	Susceptible
SRR1167027	DeLeo FR, Chen L, Porcella SF, et al. PNAS 2014; 111:4988–4993.	258	Susceptible
SRR1167028	DeLeo FR, Chen L, Porcella SF, et al. PNAS 2014; 111:4988–4993.	258	Susceptible
GCF_002235045	Rimoldi SG, Gentile B, Pagani C, et al. BMC Infect Dis 2017; 17:666–11.	512	Non-susceptible
GCF_002235055	Rimoldi SG, Gentile B, Pagani C, et al. BMC Infect Dis 2017; 17:666–11.	512	Susceptible
GCF_002235095	Rimoldi SG, Gentile B, Pagani C, et al. BMC Infect Dis 2017; 17:666–11.	512	Susceptible
GCF_002235105	Rimoldi SG, Gentile B, Pagani C, et al. BMC Infect Dis 2017; 17:666–11.	512	Susceptible
GCF_002235115	Rimoldi SG, Gentile B, Pagani C, et al. BMC Infect Dis 2017; 17:666–11.	512	Susceptible
GCF_002235155	Rimoldi SG, Gentile B, Pagani C, et al. BMC Infect Dis 2017; 17:666–11.	512	Susceptible
GCF_002235235	Rimoldi SG, Gentile B, Pagani C, et al. BMC Infect Dis 2017; 17:666–11.	512	Susceptible
GCF_002235245	Rimoldi SG, Gentile B, Pagani C, et al. BMC Infect Dis 2017; 17:666–11.	512	Susceptible
GCF_002235265	Rimoldi SG, Gentile B, Pagani C, et al. BMC Infect Dis 2017; 17:666–11.	258	Susceptible
GCF_002235295	Rimoldi SG, Gentile B, Pagani C, et al. BMC Infect Dis 2017; 17:666–11.	258	Susceptible
GCF_002235315	Rimoldi SG, Gentile B, Pagani C, et al. BMC Infect Dis 2017; 17:666–11.	512	Susceptible
GCF_002235325	Rimoldi SG, Gentile B, Pagani C, et al. BMC Infect Dis 2017; 17:666–11.	258	Susceptible
GCF_002235355	Rimoldi SG, Gentile B, Pagani C, et al. BMC Infect Dis 2017; 17:666–11.	258	Susceptible
GCF_002235375	Rimoldi SG, Gentile B, Pagani C, et al. BMC Infect Dis 2017; 17:666–11.	512	Susceptible
GCF_002235395	Rimoldi SG, Gentile B, Pagani C, et al. BMC Infect Dis 2017; 17:666–11.	512	Susceptible
GCF_002235415	Rimoldi SG, Gentile B, Pagani C, et al. BMC Infect Dis 2017; 17:666–11.	512	Susceptible
GCF_002235435	Rimoldi SG, Gentile B, Pagani C, et al. BMC Infect Dis 2017; 17:666–11.	258	Susceptible
GCF_002235455	Rimoldi SG, Gentile B, Pagani C, et al. BMC Infect Dis 2017; 17:666–11.	512	Susceptible
GCF_002235475	Rimoldi SG, Gentile B, Pagani C, et al. BMC Infect Dis 2017; 17:666–11.	512	Non-susceptible
GCF_002235495	Rimoldi SG, Gentile B, Pagani C, et al. BMC Infect Dis 2017; 17:666–11.	512	Susceptible
GCF_002235515	Rimoldi SG, Gentile B, Pagani C, et al. BMC Infect Dis 2017; 17:666–11.	512	Susceptible
GCF_002235535	Rimoldi SG, Gentile B, Pagani C, et al. BMC Infect Dis 2017; 17:666–11.	258	Susceptible
GCF_002235555	Rimoldi SG, Gentile B, Pagani C, et al. BMC Infect Dis 2017; 17:666–11.	512	Susceptible
GCF_002235575	Rimoldi SG, Gentile B, Pagani C, et al. BMC Infect Dis 2017; 17:666–11.	512	Susceptible
GCF_002235595	Rimoldi SG, Gentile B, Pagani C, et al. BMC Infect Dis 2017; 17:666–11.	512	Susceptible
GCF_002235615	Rimoldi SG, Gentile B, Pagani C, et al. BMC Infect Dis 2017; 17:666–11.	512	Susceptible
GCF_002235635	Rimoldi SG, Gentile B, Pagani C, et al. BMC Infect Dis 2017; 17:666–11.	258	Susceptible
GCF_002235655	Rimoldi SG, Gentile B, Pagani C, et al. BMC Infect Dis 2017; 17:666–11.	258	Susceptible
GCF_002235675	Rimoldi SG, Gentile B, Pagani C, et al. BMC Infect Dis 2017; 17:666–11.	512	Susceptible
GCF_002235695	Rimoldi SG, Gentile B, Pagani C, et al. BMC Infect Dis 2017; 17:666–11.	512	Susceptible
GCF_002235705	Rimoldi SG, Gentile B, Pagani C, et al. BMC Infect Dis 2017; 17:666–11.	512	Susceptible
GCF_002235735	Rimoldi SG, Gentile B, Pagani C, et al. BMC Infect Dis 2017; 17:666–11.	258	Susceptible
GCF_002235755	Rimoldi SG, Gentile B, Pagani C, et al. BMC Infect Dis 2017; 17:666–11.	512	Non-susceptible
GCF_002235795	Rimoldi SG, Gentile B, Pagani C, et al. BMC Infect Dis 2017; 17:666–11.	512	Susceptible
GCF_002235815	Rimoldi SG, Gentile B, Pagani C, et al. BMC Infect Dis 2017; 17:666–11.	512	Susceptible
GCF_002235825	Rimoldi SG, Gentile B, Pagani C, et al. BMC Infect Dis 2017; 17:666–11.	512	Susceptible
GCF_002235875	Rimoldi SG, Gentile B, Pagani C, et al. BMC Infect Dis 2017; 17:666–11.	258	Susceptible
GCF_002235895	Rimoldi SG, Gentile B, Pagani C, et al. BMC Infect Dis 2017; 17:666–11.	512	Non-susceptible
GCF_002235915	Rimoldi SG, Gentile B, Pagani C, et al. BMC Infect Dis 2017; 17:666–11.	258	Susceptible
GCF_002235935	Rimoldi SG, Gentile B, Pagani C, et al. BMC Infect Dis 2017; 17:666–11.	258	Susceptible
GCF_002235945	Rimoldi SG, Gentile B, Pagani C, et al. BMC Infect Dis 2017; 17:666–11.	512	Susceptible
GCF_002235975	Rimoldi SG, Gentile B, Pagani C, et al. BMC Infect Dis 2017; 17:666–11.	258	Susceptible
GCF_002235985	Rimoldi SG, Gentile B, Pagani C, et al. BMC Infect Dis 2017; 17:666–11.	258	Susceptible
GCF_002236015	Rimoldi SG, Gentile B, Pagani C, et al. BMC Infect Dis 2017; 17:666–11.	258	Susceptible
GCF_002236055	Rimoldi SG, Gentile B, Pagani C, et al. BMC Infect Dis 2017; 17:666–11.	258	Susceptible
GCF_002236085	Rimoldi SG, Gentile B, Pagani C, et al. BMC Infect Dis 2017; 17:666–11.	512	Non-susceptible
GCF_002236145	Rimoldi SG, Gentile B, Pagani C, et al. BMC Infect Dis 2017; 17:666–11.	512	Susceptible
GCF_002236155	Rimoldi SG, Gentile B, Pagani C, et al. BMC Infect Dis 2017; 17:666–11.	512	Susceptible
GCF_002236185	Rimoldi SG, Gentile B, Pagani C, et al. BMC Infect Dis 2017; 17:666–11.	512	Susceptible
GCF_002236195	Rimoldi SG, Gentile B, Pagani C, et al. BMC Infect Dis 2017; 17:666–11.	512	Non-susceptible
GCF_002236205	Rimoldi SG, Gentile B, Pagani C, et al. BMC Infect Dis 2017; 17:666–11.	512	Susceptible
GCF_002236245	Rimoldi SG, Gentile B, Pagani C, et al. BMC Infect Dis 2017; 17:666–11.	512	Susceptible
GCF_002236265	Rimoldi SG, Gentile B, Pagani C, et al. BMC Infect Dis 2017; 17:666–11.	512	Susceptible
GCF_002236275	Rimoldi SG, Gentile B, Pagani C, et al. BMC Infect Dis 2017; 17:666–11.	512	Non-susceptible
GCF_002236305	Rimoldi SG, Gentile B, Pagani C, et al. BMC Infect Dis 2017; 17:666–11.	512	Susceptible
GCF_002236315	Rimoldi SG, Gentile B, Pagani C, et al. BMC Infect Dis 2017; 17:666–11.	512	Susceptible
GCF_002236345	Rimoldi SG, Gentile B, Pagani C, et al. BMC Infect Dis 2017; 17:666–11.	512	Susceptible
GCF_002236365	Rimoldi SG, Gentile B, Pagani C, et al. BMC Infect Dis 2017; 17:666–11.	512	Susceptible
GCF_002236385	Rimoldi SG, Gentile B, Pagani C, et al. BMC Infect Dis 2017; 17:666–11.	512	Susceptible
GCF_002236405	Rimoldi SG, Gentile B, Pagani C, et al. BMC Infect Dis 2017; 17:666–11.	512	Susceptible
GCF_002236425	Rimoldi SG, Gentile B, Pagani C, et al. BMC Infect Dis 2017; 17:666–11.	512	Susceptible
GCF_002236445	Rimoldi SG, Gentile B, Pagani C, et al. BMC Infect Dis 2017; 17:666–11.	512	Susceptible
GCF_001701355	Pitt ME, Elliott AG, Cao MD, et al. Microbial Genomics 2018; 4.	258	Non-susceptible
GCF_001701365	Pitt ME, Elliott AG, Cao MD, et al. Microbial Genomics 2018; 4.	258	Non-susceptible
GCF_001701395	Pitt ME, Elliott AG, Cao MD, et al. Microbial Genomics 2018; 4.	258	Susceptible
GCF_001701415	Pitt ME, Elliott AG, Cao MD, et al. Microbial Genomics 2018; 4.	258	Non-susceptible
GCF_001701445	Pitt ME, Elliott AG, Cao MD, et al. Microbial Genomics 2018; 4.	258	Non-susceptible
GCF_001701475	Pitt ME, Elliott AG, Cao MD, et al. Microbial Genomics 2018; 4.	258	Non-susceptible
GCF_001701495	Pitt ME, Elliott AG, Cao MD, et al. Microbial Genomics 2018; 4.	11	Non-susceptible
GCF_001701505	Pitt ME, Elliott AG, Cao MD, et al. Microbial Genomics 2018; 4.	258	Non-susceptible
GCF_001701525	Pitt ME, Elliott AG, Cao MD, et al. Microbial Genomics 2018; 4.	258	Non-susceptible
GCF_001701555	Pitt ME, Elliott AG, Cao MD, et al. Microbial Genomics 2018; 4.	258	Non-susceptible
GCF_001701815	Pitt ME, Elliott AG, Cao MD, et al. Microbial Genomics 2018; 4.	258	Non-susceptible
GCF_001701835	Pitt ME, Elliott AG, Cao MD, et al. Microbial Genomics 2018; 4.	11	Non-susceptible
GCF_001701845	Pitt ME, Elliott AG, Cao MD, et al. Microbial Genomics 2018; 4.	258	Susceptible
GCF_001701895	Pitt ME, Elliott AG, Cao MD, et al. Microbial Genomics 2018; 4.	11	Non-susceptible
GCF_001701915	Pitt ME, Elliott AG, Cao MD, et al. Microbial Genomics 2018; 4.	437	Non-susceptible
GCF_001701925	Pitt ME, Elliott AG, Cao MD, et al. Microbial Genomics 2018; 4.	258	Non-susceptible
GCF_001701975	Pitt ME, Elliott AG, Cao MD, et al. Microbial Genomics 2018; 4.	258	Non-susceptible
GCF_001702005	Pitt ME, Elliott AG, Cao MD, et al. Microbial Genomics 2018; 4.	258	Non-susceptible
GCF_001702035	Pitt ME, Elliott AG, Cao MD, et al. Microbial Genomics 2018; 4.	258	Non-susceptible
SRR1508883	Stoesser N, Giess A, Batty EM, et al.. Antimicrobial Agents and Chemotherapy 2014; 58:7347–7357.	340	Susceptible
SRR1508882	Stoesser N, Giess A, Batty EM, et al.. Antimicrobial Agents and Chemotherapy 2014; 58:7347–7357.	340	Susceptible
SRR1508855	Stoesser N, Giess A, Batty EM, et al.. Antimicrobial Agents and Chemotherapy 2014; 58:7347–7357.	11	Susceptible
SRR8286437	van Dorp L, Wang Q, Shaw LP, et al. Microbial Genomics 2019; 5.	11	Susceptible
SRR8286438	van Dorp L, Wang Q, Shaw LP, et al. Microbial Genomics 2019; 5.	11	Susceptible
SRR8286440	van Dorp L, Wang Q, Shaw LP, et al. Microbial Genomics 2019; 5.	11	Susceptible
SRR8286441	van Dorp L, Wang Q, Shaw LP, et al. Microbial Genomics 2019; 5.	11	Susceptible
SRR8286442	van Dorp L, Wang Q, Shaw LP, et al. Microbial Genomics 2019; 5.	11	Susceptible
SRR8286443	van Dorp L, Wang Q, Shaw LP, et al. Microbial Genomics 2019; 5.	11	Susceptible
SRR8286444	van Dorp L, Wang Q, Shaw LP, et al. Microbial Genomics 2019; 5.	11	Susceptible
SRR8286445	van Dorp L, Wang Q, Shaw LP, et al. Microbial Genomics 2019; 5.	11	Susceptible
SRR8286446	van Dorp L, Wang Q, Shaw LP, et al. Microbial Genomics 2019; 5.	11	Susceptible
SRR8286447	van Dorp L, Wang Q, Shaw LP, et al. Microbial Genomics 2019; 5.	11	Susceptible
SRR8286448	van Dorp L, Wang Q, Shaw LP, et al. Microbial Genomics 2019; 5.	11	Susceptible
SRR8286449	van Dorp L, Wang Q, Shaw LP, et al. Microbial Genomics 2019; 5.	11	Susceptible
SRR8286450	van Dorp L, Wang Q, Shaw LP, et al. Microbial Genomics 2019; 5.	11	Susceptible
SRR8286451	van Dorp L, Wang Q, Shaw LP, et al. Microbial Genomics 2019; 5.	11	Susceptible
SRR8286453	van Dorp L, Wang Q, Shaw LP, et al. Microbial Genomics 2019; 5.	11	Susceptible
SRR8286454	van Dorp L, Wang Q, Shaw LP, et al. Microbial Genomics 2019; 5.	11	Susceptible
SRR8286455	van Dorp L, Wang Q, Shaw LP, et al. Microbial Genomics 2019; 5.	11	Susceptible
SRR8286456	van Dorp L, Wang Q, Shaw LP, et al. Microbial Genomics 2019; 5.	11	Susceptible
SRR8286457	van Dorp L, Wang Q, Shaw LP, et al. Microbial Genomics 2019; 5.	11	Susceptible
SRR8286458	van Dorp L, Wang Q, Shaw LP, et al. Microbial Genomics 2019; 5.	11	Susceptible
SRR8286459	van Dorp L, Wang Q, Shaw LP, et al. Microbial Genomics 2019; 5.	11	Susceptible
SRR8286460	van Dorp L, Wang Q, Shaw LP, et al. Microbial Genomics 2019; 5.	11	Susceptible
SRR8286461	van Dorp L, Wang Q, Shaw LP, et al. Microbial Genomics 2019; 5.	11	Susceptible
SRR8286462	van Dorp L, Wang Q, Shaw LP, et al. Microbial Genomics 2019; 5.	11	Susceptible
SRR8286463	van Dorp L, Wang Q, Shaw LP, et al. Microbial Genomics 2019; 5.	11	Susceptible
SRR8286464	van Dorp L, Wang Q, Shaw LP, et al. Microbial Genomics 2019; 5.	11	Non-susceptible
SRR8286465	van Dorp L, Wang Q, Shaw LP, et al. Microbial Genomics 2019; 5.	11	Susceptible
SRR8286466	van Dorp L, Wang Q, Shaw LP, et al. Microbial Genomics 2019; 5.	11	Susceptible
SRR8286475	van Dorp L, Wang Q, Shaw LP, et al. Microbial Genomics 2019; 5.	11	Susceptible
SRR8286476	van Dorp L, Wang Q, Shaw LP, et al. Microbial Genomics 2019; 5.	11	Susceptible
SRR8286477	van Dorp L, Wang Q, Shaw LP, et al. Microbial Genomics 2019; 5.	11	Susceptible
SRR8286478	van Dorp L, Wang Q, Shaw LP, et al. Microbial Genomics 2019; 5.	11	Susceptible
SRR8286479	van Dorp L, Wang Q, Shaw LP, et al. Microbial Genomics 2019; 5.	11	Susceptible
SRR8286480	van Dorp L, Wang Q, Shaw LP, et al. Microbial Genomics 2019; 5.	11	Susceptible
SRR8286481	van Dorp L, Wang Q, Shaw LP, et al. Microbial Genomics 2019; 5.	11	Susceptible
SRR8286482	van Dorp L, Wang Q, Shaw LP, et al. Microbial Genomics 2019; 5.	11	Susceptible
SRR8286483	van Dorp L, Wang Q, Shaw LP, et al. Microbial Genomics 2019; 5.	11	Susceptible
SRR8286484	van Dorp L, Wang Q, Shaw LP, et al. Microbial Genomics 2019; 5.	11	Susceptible
SRR8286488	van Dorp L, Wang Q, Shaw LP, et al. Microbial Genomics 2019; 5.	11	Susceptible
SRR8286489	van Dorp L, Wang Q, Shaw LP, et al. Microbial Genomics 2019; 5.	11	Susceptible
SRR8286491	van Dorp L, Wang Q, Shaw LP, et al. Microbial Genomics 2019; 5.	11	Susceptible
SRR8286492	van Dorp L, Wang Q, Shaw LP, et al. Microbial Genomics 2019; 5.	11	Susceptible
SRR8286494	van Dorp L, Wang Q, Shaw LP, et al. Microbial Genomics 2019; 5.	11	Susceptible
SRR8286495	van Dorp L, Wang Q, Shaw LP, et al. Microbial Genomics 2019; 5.	11	Susceptible
SRR8286496	van Dorp L, Wang Q, Shaw LP, et al. Microbial Genomics 2019; 5.	11	Susceptible
SRR8286497	van Dorp L, Wang Q, Shaw LP, et al. Microbial Genomics 2019; 5.	11	Susceptible
SRR8286498	van Dorp L, Wang Q, Shaw LP, et al. Microbial Genomics 2019; 5.	11	Susceptible
SRR8286499	van Dorp L, Wang Q, Shaw LP, et al. Microbial Genomics 2019; 5.	11	Susceptible
SRR8286500	van Dorp L, Wang Q, Shaw LP, et al. Microbial Genomics 2019; 5.	11	Susceptible
SRR8286501	van Dorp L, Wang Q, Shaw LP, et al. Microbial Genomics 2019; 5.	11	Susceptible
SRR8286502	van Dorp L, Wang Q, Shaw LP, et al. Microbial Genomics 2019; 5.	11	Susceptible
SRR8286503	van Dorp L, Wang Q, Shaw LP, et al. Microbial Genomics 2019; 5.	11	Susceptible
SRR8286504	van Dorp L, Wang Q, Shaw LP, et al. Microbial Genomics 2019; 5.	11	Susceptible
SRR8286505	van Dorp L, Wang Q, Shaw LP, et al. Microbial Genomics 2019; 5.	11	Susceptible
SRR8286507	van Dorp L, Wang Q, Shaw LP, et al. Microbial Genomics 2019; 5.	11	Susceptible
SRR8286508	van Dorp L, Wang Q, Shaw LP, et al. Microbial Genomics 2019; 5.	11	Susceptible
SRR8286509	van Dorp L, Wang Q, Shaw LP, et al. Microbial Genomics 2019; 5.	11	Susceptible
SRR8286512	van Dorp L, Wang Q, Shaw LP, et al. Microbial Genomics 2019; 5.	11	Susceptible
SRR8286513	van Dorp L, Wang Q, Shaw LP, et al. Microbial Genomics 2019; 5.	11	Susceptible
SRR8286514	van Dorp L, Wang Q, Shaw LP, et al. Microbial Genomics 2019; 5.	11	Susceptible
SRR8286515	van Dorp L, Wang Q, Shaw LP, et al. Microbial Genomics 2019; 5.	11	Susceptible
SRR8286516	van Dorp L, Wang Q, Shaw LP, et al. Microbial Genomics 2019; 5.	11	Susceptible
SRR8286517	van Dorp L, Wang Q, Shaw LP, et al. Microbial Genomics 2019; 5.	11	Susceptible
SRR8286518	van Dorp L, Wang Q, Shaw LP, et al. Microbial Genomics 2019; 5.	11	Susceptible
SRR8286519	van Dorp L, Wang Q, Shaw LP, et al. Microbial Genomics 2019; 5.	11	Susceptible
SRR8286520	van Dorp L, Wang Q, Shaw LP, et al. Microbial Genomics 2019; 5.	11	Susceptible
SRR8286521	van Dorp L, Wang Q, Shaw LP, et al. Microbial Genomics 2019; 5.	11	Susceptible
SRR8286522	van Dorp L, Wang Q, Shaw LP, et al. Microbial Genomics 2019; 5.	11	Susceptible
SRR8286523	van Dorp L, Wang Q, Shaw LP, et al. Microbial Genomics 2019; 5.	11	Susceptible
SRR8286524	van Dorp L, Wang Q, Shaw LP, et al. Microbial Genomics 2019; 5.	11	Susceptible
SRR8286525	van Dorp L, Wang Q, Shaw LP, et al. Microbial Genomics 2019; 5.	11	Susceptible
SRR8286526	van Dorp L, Wang Q, Shaw LP, et al. Microbial Genomics 2019; 5.	11	Susceptible
SRR8286527	van Dorp L, Wang Q, Shaw LP, et al. Microbial Genomics 2019; 5.	11	Susceptible
SRR8286528	van Dorp L, Wang Q, Shaw LP, et al. Microbial Genomics 2019; 5.	11	Susceptible
SRR8286532	van Dorp L, Wang Q, Shaw LP, et al. Microbial Genomics 2019; 5.	11	Susceptible
SRR8286533	van Dorp L, Wang Q, Shaw LP, et al. Microbial Genomics 2019; 5.	11	Susceptible
SRR8286534	van Dorp L, Wang Q, Shaw LP, et al. Microbial Genomics 2019; 5.	11	Susceptible
SRR8286535	van Dorp L, Wang Q, Shaw LP, et al. Microbial Genomics 2019; 5.	11	Susceptible
SRR8286536	van Dorp L, Wang Q, Shaw LP, et al. Microbial Genomics 2019; 5.	11	Susceptible
SRR8286539	van Dorp L, Wang Q, Shaw LP, et al. Microbial Genomics 2019; 5.	11	Susceptible
SRR8286541	van Dorp L, Wang Q, Shaw LP, et al. Microbial Genomics 2019; 5.	11	Susceptible
SRR8286542	van Dorp L, Wang Q, Shaw LP, et al. Microbial Genomics 2019; 5.	11	Susceptible
SRR8286544	van Dorp L, Wang Q, Shaw LP, et al. Microbial Genomics 2019; 5.	11	Susceptible
SRR848923	Wright MS, Suzuki Y, Jones MB, et al. Antimicrobial Agents and Chemotherapy 2014; 59:536–543.	258	Susceptible
SRR849528	Wright MS, Suzuki Y, Jones MB, et al. Antimicrobial Agents and Chemotherapy 2014; 59:536–543.	258	Non-susceptible
SRR849529	Wright MS, Suzuki Y, Jones MB, et al. Antimicrobial Agents and Chemotherapy 2014; 59:536–543.	258	Susceptible
SRR849530	Wright MS, Suzuki Y, Jones MB, et al. Antimicrobial Agents and Chemotherapy 2014; 59:536–543.	258	Non-susceptible
SRR849531	Wright MS, Suzuki Y, Jones MB, et al. Antimicrobial Agents and Chemotherapy 2014; 59:536–543.	258	Susceptible
SRR849532	Wright MS, Suzuki Y, Jones MB, et al. Antimicrobial Agents and Chemotherapy 2014; 59:536–543.	258	Susceptible
SRR849533	Wright MS, Suzuki Y, Jones MB, et al. Antimicrobial Agents and Chemotherapy 2014; 59:536–543.	258	Susceptible
SRR849534	Wright MS, Suzuki Y, Jones MB, et al. Antimicrobial Agents and Chemotherapy 2014; 59:536–543.	258	Susceptible
SRR849536	Wright MS, Suzuki Y, Jones MB, et al. Antimicrobial Agents and Chemotherapy 2014; 59:536–543.	258	Susceptible
SRR849537	Wright MS, Suzuki Y, Jones MB, et al. Antimicrobial Agents and Chemotherapy 2014; 59:536–543.	258	Susceptible
SRR849538	Wright MS, Suzuki Y, Jones MB, et al. Antimicrobial Agents and Chemotherapy 2014; 59:536–543.	258	Susceptible
SRR849539	Wright MS, Suzuki Y, Jones MB, et al. Antimicrobial Agents and Chemotherapy 2014; 59:536–543.	258	Susceptible
SRR849540	Wright MS, Suzuki Y, Jones MB, et al. Antimicrobial Agents and Chemotherapy 2014; 59:536–543.	258	Susceptible
SRR849542	Wright MS, Suzuki Y, Jones MB, et al. Antimicrobial Agents and Chemotherapy 2014; 59:536–543.	258	Susceptible
SRR849543	Wright MS, Suzuki Y, Jones MB, et al. Antimicrobial Agents and Chemotherapy 2014; 59:536–543.	258	Non-susceptible
SRR849545	Wright MS, Suzuki Y, Jones MB, et al. Antimicrobial Agents and Chemotherapy 2014; 59:536–543.	258	Susceptible
SRR849546	Wright MS, Suzuki Y, Jones MB, et al. Antimicrobial Agents and Chemotherapy 2014; 59:536–543.	258	Susceptible
SRR849547	Wright MS, Suzuki Y, Jones MB, et al. Antimicrobial Agents and Chemotherapy 2014; 59:536–543.	258	Susceptible
SRR849548	Wright MS, Suzuki Y, Jones MB, et al. Antimicrobial Agents and Chemotherapy 2014; 59:536–543.	258	Susceptible
SRR849549	Wright MS, Suzuki Y, Jones MB, et al. Antimicrobial Agents and Chemotherapy 2014; 59:536–543.	258	Susceptible
SRR849550	Wright MS, Suzuki Y, Jones MB, et al. Antimicrobial Agents and Chemotherapy 2014; 59:536–543.	258	Susceptible
SRR849551	Wright MS, Suzuki Y, Jones MB, et al. Antimicrobial Agents and Chemotherapy 2014; 59:536–543.	258	Non-susceptible
SRR849552	Wright MS, Suzuki Y, Jones MB, et al. Antimicrobial Agents and Chemotherapy 2014; 59:536–543.	258	Susceptible
SRR849553	Wright MS, Suzuki Y, Jones MB, et al. Antimicrobial Agents and Chemotherapy 2014; 59:536–543.	258	Susceptible
SRR849554	Wright MS, Suzuki Y, Jones MB, et al. Antimicrobial Agents and Chemotherapy 2014; 59:536–543.	258	Susceptible
SRR849555	Wright MS, Suzuki Y, Jones MB, et al. Antimicrobial Agents and Chemotherapy 2014; 59:536–543.	258	Susceptible
SRR849556	Wright MS, Suzuki Y, Jones MB, et al. Antimicrobial Agents and Chemotherapy 2014; 59:536–543.	258	Susceptible
SRR849557	Wright MS, Suzuki Y, Jones MB, et al. Antimicrobial Agents and Chemotherapy 2014; 59:536–543.	258	Susceptible
SRR849597	Wright MS, Suzuki Y, Jones MB, et al. Antimicrobial Agents and Chemotherapy 2014; 59:536–543.	258	Susceptible
SRR849598	Wright MS, Suzuki Y, Jones MB, et al. Antimicrobial Agents and Chemotherapy 2014; 59:536–543.	258	Susceptible
SRR849600	Wright MS, Suzuki Y, Jones MB, et al. Antimicrobial Agents and Chemotherapy 2014; 59:536–543.	258	Susceptible
SRR849602	Wright MS, Suzuki Y, Jones MB, et al. Antimicrobial Agents and Chemotherapy 2014; 59:536–543.	258	Susceptible
SRR849650	Wright MS, Suzuki Y, Jones MB, et al. Antimicrobial Agents and Chemotherapy 2014; 59:536–543.	258	Non-susceptible
SRR849679	Wright MS, Suzuki Y, Jones MB, et al. Antimicrobial Agents and Chemotherapy 2014; 59:536–543.	258	Susceptible
SRR849681	Wright MS, Suzuki Y, Jones MB, et al. Antimicrobial Agents and Chemotherapy 2014; 59:536–543.	258	Susceptible
SRR849682	Wright MS, Suzuki Y, Jones MB, et al. Antimicrobial Agents and Chemotherapy 2014; 59:536–543.	258	Non-susceptible
SRR849784	Wright MS, Suzuki Y, Jones MB, et al. Antimicrobial Agents and Chemotherapy 2014; 59:536–543.	258	Susceptible
SRR849786	Wright MS, Suzuki Y, Jones MB, et al. Antimicrobial Agents and Chemotherapy 2014; 59:536–543.	258	Susceptible
SRR849787	Wright MS, Suzuki Y, Jones MB, et al. Antimicrobial Agents and Chemotherapy 2014; 59:536–543.	258	Susceptible
SRR849802	Wright MS, Suzuki Y, Jones MB, et al. Antimicrobial Agents and Chemotherapy 2014; 59:536–543.	258	Susceptible
SRR849803	Wright MS, Suzuki Y, Jones MB, et al. Antimicrobial Agents and Chemotherapy 2014; 59:536–543.	258	Susceptible
SRR849805	Wright MS, Suzuki Y, Jones MB, et al. Antimicrobial Agents and Chemotherapy 2014; 59:536–543.	258	Susceptible
SRR849806	Wright MS, Suzuki Y, Jones MB, et al. Antimicrobial Agents and Chemotherapy 2014; 59:536–543.	258	Susceptible
SRR849807	Wright MS, Suzuki Y, Jones MB, et al. Antimicrobial Agents and Chemotherapy 2014; 59:536–543.	258	Susceptible
SRR849808	Wright MS, Suzuki Y, Jones MB, et al. Antimicrobial Agents and Chemotherapy 2014; 59:536–543.	258	Susceptible
SRR849809	Wright MS, Suzuki Y, Jones MB, et al. Antimicrobial Agents and Chemotherapy 2014; 59:536–543.	258	Susceptible
SRR849826	Wright MS, Suzuki Y, Jones MB, et al. Antimicrobial Agents and Chemotherapy 2014; 59:536–543.	258	Susceptible
SRR849827	Wright MS, Suzuki Y, Jones MB, et al. Antimicrobial Agents and Chemotherapy 2014; 59:536–543.	258	Susceptible
SRR849840	Wright MS, Suzuki Y, Jones MB, et al. Antimicrobial Agents and Chemotherapy 2014; 59:536–543.	258	Non-susceptible
SRR849841	Wright MS, Suzuki Y, Jones MB, et al. Antimicrobial Agents and Chemotherapy 2014; 59:536–543.	258	Susceptible
SRR849872	Wright MS, Suzuki Y, Jones MB, et al. Antimicrobial Agents and Chemotherapy 2014; 59:536–543.	258	Susceptible
SRR3222204	PATRIC	437	Susceptible
GCA_000406765	PATRIC	258	Susceptible
GCA_000417265	PATRIC	258	Susceptible
GCA_000417225	PATRIC	258	Susceptible
GCA_000417085	PATRIC	258	Susceptible
CP020108	PATRIC	258	Susceptible
CP021859	PATRIC	258	Non-susceptible
CP021833	PATRIC	258	Susceptible
CP021950	PATRIC	11	Susceptible
CP020071	PATRIC	258	Susceptible
CP021751	PATRIC	258	Susceptible
SRR9858912	Columbia University Irving Medical Center	258	Non-susceptible
SRR9858825	Columbia University Irving Medical Center	258	Susceptible
SRR9858957	Columbia University Irving Medical Center	258	Non-susceptible
SRR9858953	Columbia University Irving Medical Center	258	Non-susceptible
SRR9858831	Columbia University Irving Medical Center	258	Susceptible
SRR9858881	Columbia University Irving Medical Center	258	Susceptible
SRR9858766	Columbia University Irving Medical Center	258	Susceptible
SRR9858653	Columbia University Irving Medical Center	258	Susceptible
SRR9858802	Columbia University Irving Medical Center	258	Non-susceptible
SRR9858934	Columbia University Irving Medical Center	258	Non-susceptible
SRR9858746	Columbia University Irving Medical Center	258	Susceptible
SRR9858894	Columbia University Irving Medical Center	258	Non-susceptible
SRR9858955	Columbia University Irving Medical Center	258	Susceptible
SRR9858664	Columbia University Irving Medical Center	258	Non-susceptible
SRR9858673	Columbia University Irving Medical Center	258	Non-susceptible
SRR9858770	Columbia University Irving Medical Center	258	Susceptible
SRR9858773	Columbia University Irving Medical Center	258	Susceptible
SRR9858879	Columbia University Irving Medical Center	258	Non-susceptible
SRR9858833	Columbia University Irving Medical Center	258	Susceptible
SRR9858830	Columbia University Irving Medical Center	258	Susceptible
SRR9858777	Columbia University Irving Medical Center	258	Susceptible
SRR9858744	Columbia University Irving Medical Center	258	Susceptible
SRR9858807	Columbia University Irving Medical Center	258	Non-susceptible
SRR9858710	Columbia University Irving Medical Center	258	Non-susceptible
SRR9858711	Columbia University Irving Medical Center	258	Non-susceptible
SRR9858801	Columbia University Irving Medical Center	258	Non-susceptible
SRR9858896	Columbia University Irving Medical Center	258	Non-susceptible
SRR9858893	Columbia University Irving Medical Center	258	Susceptible
SRR9858972	Columbia University Irving Medical Center	258	Susceptible
SRR9858706	Columbia University Irving Medical Center	258	Non-susceptible
SRR9858970	Columbia University Irving Medical Center	258	Non-susceptible
SRR9858968	Columbia University Irving Medical Center	258	Non-susceptible
SRR9858803	Columbia University Irving Medical Center	258	Susceptible
SRR9858927	Columbia University Irving Medical Center	258	Susceptible
SRR9858682	Columbia University Irving Medical Center	258	Susceptible
SRR9858775	Columbia University Irving Medical Center	258	Non-susceptible
SRR9858772	Columbia University Irving Medical Center	258	Non-susceptible
SRR9858679	Columbia University Irving Medical Center	258	Non-susceptible
SRR9858925	Columbia University Irving Medical Center	258	Susceptible
SRR9858897	Columbia University Irving Medical Center	258	Non-susceptible
SRR9858900	Columbia University Irving Medical Center	258	Susceptible
SRR9858723	Columbia University Irving Medical Center	258	Susceptible
SRR9858911	Columbia University Irving Medical Center	258	Susceptible
SRR9858657	Columbia University Irving Medical Center	258	Susceptible
SRR9858742	Columbia University Irving Medical Center	258	Susceptible
SRR9858834	Columbia University Irving Medical Center	258	Susceptible
SRR9858956	Columbia University Irving Medical Center	258	Susceptible
SRR9858882	Columbia University Irving Medical Center	258	Susceptible
SRR9858778	Columbia University Irving Medical Center	258	Non-susceptible
SRR9858698	Columbia University Irving Medical Center	258	Susceptible
SRR9858699	Columbia University Irving Medical Center	258	Non-susceptible
SRR9858796	Columbia University Irving Medical Center	258	Non-susceptible
SRR9858763	Columbia University Irving Medical Center	258	Non-susceptible
SRR9858813	Columbia University Irving Medical Center	258	Susceptible
SRR9858875	Columbia University Irving Medical Center	258	Non-susceptible
SRR9858745	Columbia University Irving Medical Center	258	Non-susceptible
SRR9858684	Columbia University Irving Medical Center	258	Susceptible
SRR9858701	Columbia University Irving Medical Center	258	Non-susceptible
SRR9858880	Columbia University Irving Medical Center	258	Non-susceptible
SRR9858751	Columbia University Irving Medical Center	258	Susceptible
SRR9858821	Columbia University Irving Medical Center	258	Susceptible
SRR9858835	Columbia University Irving Medical Center	258	Susceptible
SRR9858747	Columbia University Irving Medical Center	258	Susceptible
SRR9858666	Columbia University Irving Medical Center	258	Non-susceptible
SRR9858665	Columbia University Irving Medical Center	258	Susceptible
SRR6892771	Columbia University Irving Medical Center	258	Susceptible
SRR9858721	Columbia University Irving Medical Center	258	Susceptible
SRR9858731	Columbia University Irving Medical Center	258	Susceptible
SRR9858683	Columbia University Irving Medical Center	258	Non-susceptible
SRR9858836	Columbia University Irving Medical Center	258	Susceptible
SRR9858780	Columbia University Irving Medical Center	258	Non-susceptible
SRR9858945	Columbia University Irving Medical Center	3359	Susceptible
SRR9858841	Columbia University Irving Medical Center	3359	Non-susceptible
SRR9858696	Columbia University Irving Medical Center	258	Susceptible
SRR9858791	Columbia University Irving Medical Center	258	Non-susceptible
SRR9858952	Columbia University Irving Medical Center	258	Susceptible
SRR9858878	Columbia University Irving Medical Center	258	Susceptible
SRR9858914	Columbia University Irving Medical Center	258	Susceptible
SRR9858799	Columbia University Irving Medical Center	258	Non-susceptible
SRR9858693	Columbia University Irving Medical Center	258	Susceptible
SRR9858691	Columbia University Irving Medical Center	258	Susceptible
SRR9858888	Columbia University Irving Medical Center	258	Non-susceptible
SRR9858948	Columbia University Irving Medical Center	258	Non-susceptible
SRR9858792	Columbia University Irving Medical Center	258	Non-susceptible
SRR9858885	Columbia University Irving Medical Center	258	Non-susceptible
SRR9858892	Columbia University Irving Medical Center	258	Non-susceptible
SRR9858973	Columbia University Irving Medical Center	258	Susceptible
SRR9858644	Columbia University Irving Medical Center	258	Susceptible
SRR9858978	Columbia University Irving Medical Center	258	Susceptible
SRR9858782	Columbia University Irving Medical Center	258	Susceptible
SRR9858839	Columbia University Irving Medical Center	258	Susceptible
SRR9858817	Columbia University Irving Medical Center	258	Susceptible
SRR9858819	Columbia University Irving Medical Center	258	Susceptible
SRR9858828	Columbia University Irving Medical Center	258	Susceptible
SRR9858966	Columbia University Irving Medical Center	258	Susceptible
SRR9858867	Columbia University Irving Medical Center	258	Non-susceptible
SRR9858743	Columbia University Irving Medical Center	258	Susceptible
SRR9858749	Columbia University Irving Medical Center	258	Non-susceptible
SRR9858779	Columbia University Irving Medical Center	258	Non-susceptible
SRR9858725	Columbia University Irving Medical Center	258	Susceptible
SRR9858727	Columbia University Irving Medical Center	258	Susceptible
SRR9858903	Columbia University Irving Medical Center	258	Susceptible
SRR9858933	Columbia University Irving Medical Center	258	Non-susceptible
SRR9858851	Columbia University Irving Medical Center	258	Non-susceptible
SRR9858852	Columbia University Irving Medical Center	258	Non-susceptible
SRR9858848	Columbia University Irving Medical Center	258	Non-susceptible
SRR9858687	Columbia University Irving Medical Center	258	Susceptible
SRR9858690	Columbia University Irving Medical Center	258	Susceptible
SRR9858733	Columbia University Irving Medical Center	258	Non-susceptible
SRR9858694	Columbia University Irving Medical Center	258	Non-susceptible
SRR9858936	Columbia University Irving Medical Center	258	Susceptible
SRR9858800	Columbia University Irving Medical Center	258	Susceptible
SRR9858734	Columbia University Irving Medical Center	258	Non-susceptible
SRR9858786	Columbia University Irving Medical Center	258	Non-susceptible
SRR9858971	Columbia University Irving Medical Center	258	Susceptible
SRR9858658	Columbia University Irving Medical Center	258	Susceptible
SRR9858652	Columbia University Irving Medical Center	258	Non-susceptible
SRR9858656	Columbia University Irving Medical Center	258	Susceptible
SRR9858918	Columbia University Irving Medical Center	258	Susceptible
SRR9858944	Columbia University Irving Medical Center	258	Non-susceptible
SRR9858943	Columbia University Irving Medical Center	258	Non-susceptible
SRR9858843	Columbia University Irving Medical Center	258	Susceptible
SRR9858708	Columbia University Irving Medical Center	258	Susceptible
SRR9858954	Columbia University Irving Medical Center	258	Non-susceptible
SRR9858863	Columbia University Irving Medical Center	258	Susceptible
SRR9858862	Columbia University Irving Medical Center	340	Non-susceptible
SRR9858931	Columbia University Irving Medical Center	258	Susceptible
SRR9858974	Columbia University Irving Medical Center	258	Susceptible
SRR9858976	Columbia University Irving Medical Center	258	Susceptible
SRR9858874	Columbia University Irving Medical Center	258	Susceptible
SRR9858920	Columbia University Irving Medical Center	258	Susceptible
SRR9858712	Columbia University Irving Medical Center	258	Susceptible
SRR9858707	Columbia University Irving Medical Center	258	Non-susceptible
SRR6892752	Columbia University Irving Medical Center	258	Susceptible
SRR9858771	Columbia University Irving Medical Center	258	Non-susceptible
SRR6892692	Columbia University Irving Medical Center	258	Susceptible
SRR6892689	Columbia University Irving Medical Center	258	Susceptible
SRR6892737	Columbia University Irving Medical Center	258	Susceptible
SRR6892740	Columbia University Irving Medical Center	258	Susceptible
SRR6892739	Columbia University Irving Medical Center	258	Susceptible
SRR6892708	Columbia University Irving Medical Center	258	Non-susceptible
SRR6892707	Columbia University Irving Medical Center	258	Susceptible
SRR6892712	Columbia University Irving Medical Center	258	Non-susceptible
SRR6892676	Columbia University Irving Medical Center	258	Susceptible
SRR6892808	Columbia University Irving Medical Center	258	Susceptible
SRR6892806	Columbia University Irving Medical Center	258	Susceptible
SRR6892804	Columbia University Irving Medical Center	258	Susceptible
SRR6892802	Columbia University Irving Medical Center	258	Susceptible
SRR6892803	Columbia University Irving Medical Center	258	Susceptible
SRR6892800	Columbia University Irving Medical Center	258	Non-susceptible
SRR6892801	Columbia University Irving Medical Center	258	Non-susceptible
SRR9858916	Columbia University Irving Medical Center	258	Susceptible
SRR9858871	Columbia University Irving Medical Center	258	Susceptible
SRR9858818	Columbia University Irving Medical Center	258	Susceptible
SRR9858923	Columbia University Irving Medical Center	258	Susceptible
SRR9858924	Columbia University Irving Medical Center	258	Susceptible
SRR9858921	Columbia University Irving Medical Center	258	Non-susceptible
SRR9858922	Columbia University Irving Medical Center	258	Non-susceptible
SRR9858719	Columbia University Irving Medical Center	258	Susceptible
SRR9858887	Columbia University Irving Medical Center	258	Susceptible
SRR9858938	Columbia University Irving Medical Center	258	Non-susceptible
SRR9858891	Columbia University Irving Medical Center	258	Susceptible
SRR9858686	Columbia University Irving Medical Center	258	Non-susceptible
SRR9858951	Columbia University Irving Medical Center	258	Non-susceptible
SRR9858804	Columbia University Irving Medical Center	258	Non-susceptible
SRR9858722	Columbia University Irving Medical Center	258	Susceptible
SRR9858977	Columbia University Irving Medical Center	258	Susceptible
SRR9858797	Columbia University Irving Medical Center	258	Susceptible
SRR9858904	Columbia University Irving Medical Center	258	Susceptible
SRR9858906	Columbia University Irving Medical Center	258	Non-susceptible
SRR9858660	Columbia University Irving Medical Center	258	Non-susceptible
SRR9858908	Columbia University Irving Medical Center	258	Non-susceptible
SRR9858853	Columbia University Irving Medical Center	258	Non-susceptible
SRR9858659	Columbia University Irving Medical Center	258	Susceptible
SRR9858849	Columbia University Irving Medical Center	258	Non-susceptible
SRR9858844	Columbia University Irving Medical Center	258	Non-susceptible
SRR9858790	Columbia University Irving Medical Center	258	Susceptible
SRR9858729	Columbia University Irving Medical Center	258	Susceptible
SRR9858648	Columbia University Irving Medical Center	258	Non-susceptible
SRR9858979	Columbia University Irving Medical Center	258	Non-susceptible
SRR9858651	Columbia University Irving Medical Center	258	Non-susceptible
SRR9858928	Columbia University Irving Medical Center	258	Susceptible
SRR9858946	Columbia University Irving Medical Center	258	Susceptible
SRR9858732	Columbia University Irving Medical Center	258	Non-susceptible
SRR9858688	Columbia University Irving Medical Center	258	Non-susceptible
SRR9858689	Columbia University Irving Medical Center	258	Non-susceptible
SRR9858672	Columbia University Irving Medical Center	258	Susceptible
SRR9858695	Columbia University Irving Medical Center	258	Non-susceptible
SRR9858884	Columbia University Irving Medical Center	258	Non-susceptible
SRR9858883	Columbia University Irving Medical Center	258	Non-susceptible
SRR9858840	Columbia University Irving Medical Center	258	Non-susceptible
SRR9858788	Columbia University Irving Medical Center	258	Non-susceptible
SRR9858756	Columbia University Irving Medical Center	258	Non-susceptible
SRR9858692	Columbia University Irving Medical Center	258	Non-susceptible
SRR9858784	Columbia University Irving Medical Center	258	Non-susceptible
SRR9858755	Columbia University Irving Medical Center	258	Non-susceptible
SRR9858898	Columbia University Irving Medical Center	258	Non-susceptible
SRR9858940	Columbia University Irving Medical Center	258	Susceptible
SRR9858889	Columbia University Irving Medical Center	258	Non-susceptible
SRR9858654	Columbia University Irving Medical Center	258	Non-susceptible
SRR9858980	Columbia University Irving Medical Center	258	Non-susceptible
SRR9858737	Columbia University Irving Medical Center	11	Non-susceptible
SRR9858845	Columbia University Irving Medical Center	258	Non-susceptible
SRR9858757	Columbia University Irving Medical Center	258	Non-susceptible
SRR9858785	Columbia University Irving Medical Center	258	Non-susceptible
SRR9858942	Columbia University Irving Medical Center	1481	Non-susceptible
SRR9858847	Columbia University Irving Medical Center	1481	Non-susceptible
SRR9858655	Columbia University Irving Medical Center	258	Non-susceptible
SRR9858915	Columbia University Irving Medical Center	258	Susceptible
SRR9858776	Columbia University Irving Medical Center	258	Non-susceptible
SRR9858748	Columbia University Irving Medical Center	258	Susceptible
SRR9858724	Columbia University Irving Medical Center	258	Non-susceptible
SRR9858870	Columbia University Irving Medical Center	258	Non-susceptible
SRR9858663	Columbia University Irving Medical Center	258	Non-susceptible
SRR9858668	Columbia University Irving Medical Center	258	Susceptible
SRR9858967	Columbia University Irving Medical Center	258	Susceptible
SRR9858768	Columbia University Irving Medical Center	258	Susceptible
SRR9858700	Columbia University Irving Medical Center	258	Non-susceptible
SRR9858661	Columbia University Irving Medical Center	258	Non-susceptible
SRR9858823	Columbia University Irving Medical Center	258	Non-susceptible
SRR9858805	Columbia University Irving Medical Center	258	Susceptible
SRR9858808	Columbia University Irving Medical Center	258	Susceptible
SRR9858861	Columbia University Irving Medical Center	258	Non-susceptible
SRR9858857	Columbia University Irving Medical Center	258	Susceptible
SRR9858854	Columbia University Irving Medical Center	258	Susceptible
SRR9858798	Columbia University Irving Medical Center	258	Non-susceptible
SRR9858767	Columbia University Irving Medical Center	258	Susceptible
SRR9858873	Columbia University Irving Medical Center	258	Susceptible
SRR9858869	Columbia University Irving Medical Center	258	Susceptible
SRR9858832	Columbia University Irving Medical Center	258	Susceptible
SRR9858961	Columbia University Irving Medical Center	258	Non-susceptible
SRR9858964	Columbia University Irving Medical Center	258	Susceptible
SRR9858783	Columbia University Irving Medical Center	258	Non-susceptible
SRR9858960	Columbia University Irving Medical Center	258	Non-susceptible
SRR9858958	Columbia University Irving Medical Center	258	Non-susceptible
SRR9858965	Columbia University Irving Medical Center	258	Non-susceptible
SRR9858641	Columbia University Irving Medical Center	258	Non-susceptible
SRR9858899	Columbia University Irving Medical Center	258	Susceptible
SRR9858902	Columbia University Irving Medical Center	258	Non-susceptible
SRR9858856	Columbia University Irving Medical Center	258	Non-susceptible
SRR9858895	Columbia University Irving Medical Center	258	Susceptible
SRR9858859	Columbia University Irving Medical Center	258	Susceptible
SRR9858868	Columbia University Irving Medical Center	258	Susceptible
SRR9858681	Columbia University Irving Medical Center	258	Susceptible
SRR9858795	Columbia University Irving Medical Center	258	Non-susceptible
SRR9858824	Columbia University Irving Medical Center	258	Non-susceptible
SRR9858762	Columbia University Irving Medical Center	258	Non-susceptible
SRR9858764	Columbia University Irving Medical Center	258	Non-susceptible
SRR9858765	Columbia University Irving Medical Center	258	Non-susceptible
SRR9858816	Columbia University Irving Medical Center	258	Susceptible
SRR9858932	Columbia University Irving Medical Center	258	Non-susceptible
SRR9858720	Columbia University Irving Medical Center	258	Susceptible
SRR9858789	Columbia University Irving Medical Center	258	Susceptible
SRR9858939	Columbia University Irving Medical Center	258	Susceptible
SRR9858827	Columbia University Irving Medical Center	258	Susceptible
SRR9858975	Columbia University Irving Medical Center	258	Susceptible
SRR9858913	Columbia University Irving Medical Center	258	Susceptible
SRR9858728	Columbia University Irving Medical Center	258	Susceptible
SRR9858726	Columbia University Irving Medical Center	258	Non-susceptible
SRR9858877	Columbia University Irving Medical Center	258	Susceptible
SRR9858829	Columbia University Irving Medical Center	258	Non-susceptible
SRR9858674	Columbia University Irving Medical Center	258	Susceptible
SRR9858910	Columbia University Irving Medical Center	258	Susceptible
SRR9858675	Columbia University Irving Medical Center	258	Susceptible
SRR9858935	Columbia University Irving Medical Center	258	Susceptible
SRR9858642	Columbia University Irving Medical Center	258	Susceptible
SRR9858917	Columbia University Irving Medical Center	258	Susceptible
SRR6892763	Columbia University Irving Medical Center	258	Susceptible
SRR6892761	Columbia University Irving Medical Center	258	Susceptible
SRR6892756	Columbia University Irving Medical Center	258	Susceptible
SRR6892706	Columbia University Irving Medical Center	258	Susceptible
SRR6892709	Columbia University Irving Medical Center	258	Susceptible
SRR6892780	Columbia University Irving Medical Center	258	Susceptible
SRR6892786	Columbia University Irving Medical Center	258	Non-susceptible
SRR6892785	Columbia University Irving Medical Center	258	Susceptible
SRR6892784	Columbia University Irving Medical Center	258	Non-susceptible
SRR6892766	Columbia University Irving Medical Center	258	Non-susceptible
SRR6892687	Columbia University Irving Medical Center	258	Susceptible
SRR6892778	Columbia University Irving Medical Center	258	Susceptible
SRR6892794	Columbia University Irving Medical Center	258	Susceptible
SRR6892795	Columbia University Irving Medical Center	258	Susceptible
SRR6892796	Columbia University Irving Medical Center	258	Susceptible
SRR6892744	Columbia University Irving Medical Center	258	Susceptible
SRR9858704	Columbia University Irving Medical Center	258	Susceptible
SRR9858705	Columbia University Irving Medical Center	258	Non-susceptible
SRR9858667	Columbia University Irving Medical Center	258	Non-susceptible
SRR9858671	Columbia University Irving Medical Center	258	Susceptible
SRR9858730	Columbia University Irving Medical Center	258	Susceptible
SRR6892702	Columbia University Irving Medical Center	258	Susceptible
SRR9858929	Columbia University Irving Medical Center	258	Susceptible
SRR9858872	Columbia University Irving Medical Center	258	Susceptible
SRR9858909	Columbia University Irving Medical Center	258	Susceptible
SRR9858760	Columbia University Irving Medical Center	258	Susceptible
SRR9858643	Columbia University Irving Medical Center	258	Non-susceptible
SRR9858949	Columbia University Irving Medical Center	1481	Susceptible
SRR9858866	Columbia University Irving Medical Center	1481	Non-susceptible
SRR9858753	Columbia University Irving Medical Center	258	Susceptible
SRR9858677	Columbia University Irving Medical Center	258	Non-susceptible
SRR9858905	Columbia University Irving Medical Center	3359	Susceptible
SRR9858926	Columbia University Irving Medical Center	3359	Non-susceptible
SRR9858650	Columbia University Irving Medical Center	3359	Susceptible
SRR9858812	Columbia University Irving Medical Center	3359	Susceptible
SRR9858842	Columbia University Irving Medical Center	258	Susceptible
SRR9858810	Columbia University Irving Medical Center	258	Susceptible
SRR9858738	Columbia University Irving Medical Center	258	Susceptible
SRR9858735	Columbia University Irving Medical Center	258	Susceptible
SRR9858740	Columbia University Irving Medical Center	258	Susceptible
SRR9858736	Columbia University Irving Medical Center	258	Susceptible
SRR9858837	Columbia University Irving Medical Center	258	Non-susceptible
SRR9858741	Columbia University Irving Medical Center	258	Non-susceptible
SRR9858820	Columbia University Irving Medical Center	258	Susceptible
SRR9858714	Columbia University Irving Medical Center	258	Non-susceptible
SRR9858713	Columbia University Irving Medical Center	258	Non-susceptible

## Sheet: Sheet 2
Supplementary Sheet 2 - Summary of number of genomes and features in each dataset
Dataset	No. of genomes	No. of features in reference-based dataset	No. of features in reference-free dataset
CUIMC	313	2278	124954
Non-CUIMC	306	2350	348157
All	619	3054	415373
Abbreviations: No. - number

## Sheet: Sheet 3
Supplementary Sheet 3 - Summary of number of variants in canonical polymyxin resistance genes in each dataset
Genomes	CUIMC	Non-CUIMC	All
	n=313	n=306	n=619
mgrB	99 (31.6%)	29 (9.5%)	128 (20.7%)
crrA	37 (11.8%)	4 (1.3%)	41 (6.6%)
crrB	55 (17.6%)	81 (26.5%)	136 (22.0%)
phoP	4 (1.3%)	6 (2.0%)	10 (1.6%)
phoQ	61 (19.5%)	14 (4.6%)	75 (12.1%)
pmrA	9 (2.9%)	0	9 (1.5%)
pmrB	15 (4.8%)	5 (1.6%)	20 (3.2%)

## Sheet: Sheet 4
Supplementary Sheet 4 - Comparison between datasets of mean performance across different metrics with ANOVA
Metric	CUIMC	Non-CUIMC	All	P value
AUROC	0.885	0.933	0.894	0.24
bACC	0.789	0.753	0.784	0.675
Accuracy	0.796	0.873	0.827	0.0345
F1	0.755	0.59	0.702	0.118
Precision	0.799	0.711	0.8	0.595
Recall	0.733	0.57	0.668	0.232

## Sheet: Sheet 5
Supplementary Sheet 5 - Results of genome-wide association study of polymyxin resistance using Columbia University Irving Medical Center genomes
Gene	P
crrB	0
narL	0
mgrB	0
hypothetical gene (KP0228_00798)	4.39174e-05
hypothetical gene (KP0228_00799)	0.000395257
hypF	0.000395257
malT	0.000395257
hypothetical gene (KP0228_02357)	0.00122969
hypothetical gene (KP0228_00228)	0.00254721
potA 2	0.00254721
iscA 1	0.00254721
gyrA	0.00254721
hypothetical gene (KP0228_00943)	0.00254721
tauR	0.00254721
yfiN	0.00254721
barA	0.00254721
msuD 2	0.00254721
glgC 2	0.00254721
tag	0.00254721
yieH	0.00254721
ansA	0.00254721
trpGD	0.00254721
hypothetical gene (KP0228_03168)	0.00254721
hypothetical gene (KP0228_03192)	0.00254721
manP	0.00254721
pmrA	0.00254721
ftsK	0.00254721
hypothetical gene (KP0228_03915)	0.00254721
amaB 2	0.00254721
phoQ	0.00254721
hypothetical gene (KP0228_04175)	0.00254721
D-threonine aldolase	0.00254721
fhuA 3	0.00254721
acoB	0.00254721
zraR 2	0.00254721
gsiA 1	0.0115503
hypothetical gene (KP0228_00028)	0.0115503
fdnH	0.0115503
benC	0.0115503
narZ	0.0115503
hypothetical gene (KP0228_00056)	0.0115503
yecS 1	0.0115503
vdh	0.0115503
lysN 1	0.0115503
stp	0.0115503
codAch2	0.0115503
ydbM	0.0115503
hypothetical gene (KP0228_00331)	0.0115503
narG	0.0115503
nasA	0.0115503
argS	0.0115503
hsrA 1	0.0115503
galF	0.0115503
uxuA 1	0.0115503
nylB	0.0115503
Acetyltransferase Pat	0.0115503
gyrB	0.0115503
ynjE	0.0115503
metN2	0.0115503
xanP 2	0.0115503
pgtP	0.0115503
ydaF 1	0.0115503
ywrD	0.0115503
ptrA 2	0.0115503
katG	0.0115503
hypothetical gene (KP0228_03441)	0.0115503
yghA	0.025516
scrY 1	0.025516
tehA	0.025516
cybB	0.025516
Aminodeoxyfutalosine deaminase	0.025516
nth	0.025516
grxD	0.025516
amnD 1	0.025516
budC	0.025516
hypothetical gene (KP0228_00229)	0.025516
crrA	0.025516
hypothetical gene (KP0228_00234)	0.025516
Gluconate 2-dehydrogenase flavoprotein	0.025516
hypothetical gene (KP0228_00252)	0.025516
mhpT	0.025516
putative ABC transporter ATP-binding protein	0.025516
ynhG	0.025516
sufE	0.025516
sufB	0.025516
cnrA	0.025516
fecE 1	0.025516
hypothetical gene (KP0228_00320)	0.025516
ppsA	0.025516
oppF 2	0.025516
nrtA	0.025516
hypothetical gene (KP0228_00398)	0.025516
kgtP 1	0.025516
tdcB	0.025516
treA	0.025516
nhaB	0.025516
rnd	0.025516
dinG 1	0.025516
yabJ	0.025516
hypothetical gene (KP0228_00496)	0.025516
pabB	0.025516
nudL	0.025516
adrB 1	0.025516
manX 1	0.025516
hypothetical gene (KP0228_00505)	0.025516
ribZ 1	0.025516
prc	0.025516
otsB	0.025516
araF	0.025516
uvrY	0.025516
amyA	0.025516
hypothetical gene (KP0228_00590)	0.025516
yedI	0.025516
mtfA	0.025516
angR	0.025516
ppsE 1	0.025516
fyuA	0.025516
hypothetical gene (KP0228_00730)	0.025516
yeaP 1	0.025516
hypothetical gene (KP0228_00759)	0.025516
plaP	0.025516
yhaJ 1	0.025516
hisD	0.025516
hisB	0.025516
hisA	0.025516
hisF	0.025516
ugd	0.025516
baeS	0.025516
baeR	0.025516
thiM	0.025516
metG	0.025516
lacC 1	0.025516
rsuA	0.025516
yejM	0.025516
dauA 2	0.025516
ompC	0.025516
rcsD	0.025516
rcsC	0.025516
glpQ 1	0.025516
glpA	0.025516
glpC	0.025516
rhmA	0.025516
menC	0.025516
nuoM	0.025516
yfcE	0.025516
hisM	0.025516
hisJ 1	0.025516
folC	0.025516
mnmC 2	0.025516
hypothetical gene (KP0228_01001)	0.025516
fadL	0.025516
hypothetical gene (KP0228_01016)	0.025516
cynR 4	0.025516
yfeX	0.025516
eutN	0.025516
tmcA	0.025516
chuR 1	0.025516
betC	0.025516
Outer membrane protein Omp38	0.025516
hypothetical gene (KP0228_01206)	0.025516
ung	0.025516
rseB	0.025516
purL	0.025516
glyA1	0.025516
xylE 1	0.025516
hypothetical gene (KP0228_01260)	0.025516
hypothetical gene (KP0228_01262)	0.025516
suhB 1	0.025516
hscB	0.025516
hypothetical gene (KP0228_01275)	0.025516
hypothetical gene (KP0228_01335)	0.025516
rob 2	0.025516
nsrR 1	0.025516
yadV 1	0.025516
fimD 1	0.025516
hypothetical gene (KP0228_01355)	0.025516
fimD 2	0.025516
dmlR 5	0.025516
hypothetical gene (KP0228_01371)	0.025516
yqaA	0.025516
alaS	0.025516
gutQ	0.025516
hyfA 2	0.025516
tsaR 2	0.025516
hypothetical gene (KP0228_01455)	0.025516
hmuU 2	0.025516
mutS	0.025516
ywaD	0.025516
lgrD	0.025516
garK 1	0.025516
fucO	0.025516
fucP 1	0.025516
fucI	0.025516
mltA	0.025516
cbiO	0.025516
pduD 1	0.025516
rnfC	0.025516
araQ	0.025516
hypothetical gene (KP0228_01619)	0.025516
gltC 2	0.025516
hypothetical gene (KP0228_01635)	0.025516
yhjH 1	0.025516
hypothetical gene (KP0228_01638)	0.025516
mrkD 1	0.025516
hypothetical gene (KP0228_01642)	0.025516
xerD 1	0.025516
nlpD 2	0.025516
bglA 2	0.025516
dsbD 1	0.025516
stoA	0.025516
gcvP	0.025516
mscS	0.025516
cbs	0.025516
metC 1	0.025516
parC	0.025516
ureD	0.025516
hdeB 2	0.025516
ddrA 2	0.025516
dhaK 2	0.025516
lsrB 1	0.025516
lsrR 2	0.025516
fadH	0.025516
exuT 1	0.025516
yqjE	0.025516
yhbU	0.025516
limB 2	0.025516
truB	0.025516
infB	0.025516
lptB 1	0.025516
aaeX	0.025516
rplQ	0.025516
hypothetical gene (KP0228_02173)	0.025516
pabA	0.025516
gph	0.025516
igaA	0.025516
envZ 1	0.025516
ompR 1	0.025516
malP 2	0.025516
ftsX	0.025516
dmlR 9	0.025516
hypothetical gene (KP0228_02309)	0.025516
hypothetical gene (KP0228_02322)	0.025516
bcsB 2	0.025516
yjaB 1	0.025516
hypothetical gene (KP0228_02353)	0.025516
xylF	0.025516
selB	0.025516
hypothetical gene (KP0228_02405)	0.025516
epsJ 2	0.025516
ybhR 1	0.025516
clcA 1	0.025516
recG	0.025516
fpr	0.025516
hypothetical gene (KP0228_02442)	0.025516
hypothetical gene (KP0228_02450)	0.025516
glvR 2	0.025516
Zinc-type alcohol dehydrogenase-like protein	0.025516
hypothetical gene (KP0228_02463)	0.025516
bmr3	0.025516
yicL	0.025516
phnW	0.025516
emrD	0.025516
aglB	0.025516
aspT 1	0.025516
dgoT 2	0.025516
atpD	0.025516
polA	0.025516
engB	0.025516
fdoG 1	0.025516
hypothetical gene (KP0228_02631)	0.025516
lacY 2	0.025516
lsrB 2	0.025516
ftsN	0.025516
hypothetical gene (KP0228_02666)	0.025516
hypothetical gene (KP0228_02668)	0.025516
fsaB	0.025516
yijD	0.025516
fbaA 3	0.025516
ynjC	0.025516
hypothetical gene (KP0228_02740)	0.025516
astC 1	0.025516
astD 1	0.025516
hypothetical gene (KP0228_02770)	0.025516
hypothetical gene (KP0228_02881)	0.025516
yedK 1	0.025516
yhfK	0.025516
hypothetical gene (KP0228_03013)	0.025516
glpR 4	0.025516
maoA	0.025516
paaB	0.025516
paaK	0.025516
astD 2	0.025516
astE 2	0.025516
cycA 1	0.025516
aldA	0.025516
hypothetical gene (KP0228_03089)	0.025516
hypothetical gene (KP0228_03097)	0.025516
hypothetical gene (KP0228_03115)	0.025516
pcaJ	0.025516
murQ 2	0.025516
mdcG	0.025516
hypothetical gene (KP0228_03142)	0.025516
madA	0.025516
hypothetical gene (KP0228_03154)	0.025516
hcaR 2	0.025516
Hgd 1	0.025516
bla 1	0.025516
glcR 3	0.025516
ldhA 2	0.025516
hypothetical gene (KP0228_03241)	0.025516
hypothetical gene (KP0228_03271)	0.025516
alsE 1	0.025516
ompR 2	0.025516
mrdA 1	0.025516
htrE 2	0.025516
hypothetical gene (KP0228_03460)	0.025516
dtpC	0.025516
rbsB 3	0.025516
hmuU 3	0.025516
betT	0.025516
sorC 1	0.025516
entD	0.025516
entA	0.025516
miaB	0.025516
chiP	0.025516
kipI	0.025516
gltA 2	0.025516
NA	0.025516
bluR	0.025516
hypothetical gene (KP0228_03700)	0.025516
moaA	0.025516
ybhN	0.025516
glnQ 6	0.025516
ybiR	0.025516
gmuR	0.025516
Alpha-xylosidase BoGH31A	0.025516
iaaA	0.025516
gsiC 3	0.025516
dacC	0.025516
mdfA	0.025516
ycaO	0.025516
hypothetical gene (KP0228_03897)	0.025516
sdaC 2	0.025516
ssuD	0.025516
xylA 2	0.025516
ompA	0.025516
yccX	0.025516
dmlR 16	0.025516
puuB	0.025516
puuA	0.025516
hypothetical gene (KP0228_03982)	0.025516
nupC 2	0.025516
PhoH-like protein	0.025516
yceM	0.025516
putative transporter	0.025516
mfd	0.025516
lolC	0.025516
nagK	0.025516
roxA 1	0.025516
cmtR	0.025516
nimR 5	0.025516
rbbA	0.025516
syrM1	0.025516
lgoR	0.025516
agaC	0.025516
radA	0.025516
nadR	0.025516
creC	0.025516
thrA	0.025516
yhaI	0.025516
dmlR 20	0.025516
citC	0.025516
lptD	0.025516
mutT	0.025516
fhuB	0.025516
clcA 2	0.025516
btuF 2	0.025516
glnD	0.025516
NA	0.025516
nqrB	0.025516
nqrC	0.025516
gabD 2	0.025516
acoA	0.025516
livH 5	0.025516
tauB	0.025516
sbmA	0.025516
sbcD	0.025516
yihV	0.025516
queA	0.025516
dxs 3	0.025516
clpX	0.025516
norG 2	0.025516
cueR	0.025516
ybbJ	0.025516
hypothetical gene (KP0228_04754)	0.025516
ilvE	0.025516
ydfK 2	0.025516
pcpR 2	0.025516
NA	0.025516
ubiB	0.025516
ubiD	0.025516
hemG	0.025516
pgi	0.025516
lamB 3	0.025516
ubiA	0.025516
mltF 2	0.025516
hypothetical gene (KP0228_05031)	0.025516
soxR	0.025516
hypothetical gene (KP0228_05055)	0.025516
cckA	0.025516
melR	0.025516
pgaB	0.025516
pgaA	0.025516
epmB	0.025516
nnr	0.025516
amiB	0.025516
hflX	0.025516
yajR 2	0.025516
rplI	0.025516
ytfF	0.025516
cpdB	0.025516
yjfF	0.025516
hypothetical gene (KP0228_05205)	0.025516
nrdD	0.025516
rraB	0.025516
cpdA 2	0.025516
lamB 4	0.025516
cusF 1	0.025516
treS	0.166403
hypothetical gene (KP0228_00010)	0.166403
dmlR 1	0.166403
hypothetical gene (KP0228_00012)	0.166403
maeA	0.166403
hypothetical gene (KP0228_00015)	0.166403
yheS 1	0.166403
hypothetical gene (KP0228_00017)	0.166403
ddpC 1	0.166403
luxA	0.166403
hypothetical gene (KP0228_00025)	0.166403
ydhP 1	0.166403
hypothetical gene (KP0228_00029)	0.166403
fdnI	0.166403
fdnG 1	0.166403
lvr	0.166403
cbdB	0.166403
cbdA 1	0.166403
catA	0.166403
catB	0.166403
pcaR 1	0.166403
smvA	0.166403
hypothetical gene (KP0228_00044)	0.166403
narY	0.166403
narV	0.166403
cysW 1	0.166403
malK 1	0.166403
rhaS 1	0.166403
yicJ 1	0.166403
gstB 1	0.166403
fliY 1	0.166403
glnQ 1	0.166403
moxC	0.166403
yxeP 1	0.166403
aroK 1	0.166403
pgrR 1	0.166403
ygdR 1	0.166403
nfdA 1	0.166403
curA	0.166403
ydcZ	0.166403
hypothetical gene (KP0228_00082)	0.166403
dhmA2	0.166403
prr	0.166403
ydcV 1	0.166403
ydcU	0.166403
hypothetical gene (KP0228_00098)	0.166403
hypothetical gene (KP0228_00099)	0.166403
ydcO	0.166403
hypothetical gene (KP0228_00105)	0.166403
hypothetical gene (KP0228_00106)	0.166403
glgC 1	0.166403
rimL	0.166403
mdoD	0.166403
xylB 1	0.166403
pnbA	0.166403
hypothetical gene (KP0228_00114)	0.166403
pcaG	0.166403
quiA	0.166403
hypothetical gene (KP0228_00122)	0.166403
putative transporter	0.166403
iolW 1	0.166403
rsxC	0.166403
rsxE	0.166403
hypothetical gene (KP0228_00138)	0.166403
gstA	0.166403
anmK	0.166403
ycdT 1	0.166403
hypothetical gene (KP0228_00149)	0.166403
aaeB 1	0.166403
sodC	0.166403
ydhF	0.166403
nemR	0.166403
soxS 1	0.166403
ydhC	0.166403
ribC	0.166403
mdtK	0.166403
asr	0.166403
yvdD	0.166403
hypothetical gene (KP0228_00176)	0.166403
gcvA 1	0.166403
hypothetical gene (KP0228_00178)	0.166403
hypothetical gene (KP0228_00181)	0.166403
hypothetical gene (KP0228_00182)	0.166403
hypothetical gene (KP0228_00183)	0.166403
hypothetical gene (KP0228_00187)	0.166403
cmlA	0.166403
appA 1	0.166403
gsiC 2	0.166403
gsiD 1	0.166403
ddpD	0.166403
oppF 1	0.166403
hypothetical gene (KP0228_00195)	0.166403
hypothetical gene (KP0228_00196)	0.166403
dmlR 2	0.166403
hypothetical gene (KP0228_00199)	0.166403
Isoxanthopterin deaminase	0.166403
ribY	0.166403
ophA1 1	0.166403
hypothetical gene (KP0228_00207)	0.166403
cmpC 1	0.166403
putative FAD-linked oxidoreductase	0.166403
hypothetical gene (KP0228_00211)	0.166403
hypothetical gene (KP0228_00212)	0.166403
cynR 2	0.166403
scoA	0.166403
thlA 1	0.166403
hbd 1	0.166403
hypothetical gene (KP0228_00219)	0.166403
benM 1	0.166403
alsD	0.166403
budB	0.166403
hypothetical gene (KP0228_00225)	0.166403
hypothetical gene (KP0228_00226)	0.166403
ykfA	0.166403
hypothetical gene (KP0228_00235)	0.166403
hypothetical gene (KP0228_00236)	0.166403
ccmC	0.166403
ccmA	0.166403
hypothetical gene (KP0228_00260)	0.166403
3-mercaptopropionate dioxygenase	0.166403
putative FAD-linked oxidoreductase	0.166403
btuE	0.166403
hypothetical gene (KP0228_00337)	0.166403
hcaR 1	0.166403
dadA 1	0.166403
pfkB	0.166403
hypothetical gene (KP0228_00353)	0.166403
oppC	0.166403
hypothetical gene (KP0228_00377)	0.166403
narK	0.166403
nasD 1	0.166403
cmpC 2	0.166403
cmpB	0.166403
nasR	0.166403
hypothetical gene (KP0228_00399)	0.166403
prmC	0.166403
ispE	0.166403
dauA 1	0.166403
pth	0.166403
ychF	0.166403
hypothetical gene (KP0228_00414)	0.166403
hypothetical gene (KP0228_00415)	0.166403
hypothetical gene (KP0228_00416)	0.166403
hypothetical gene (KP0228_00417)	0.166403
hypothetical gene (KP0228_00418)	0.166403
oprF 1	0.166403
hypothetical gene (KP0228_00442)	0.166403
hypothetical gene (KP0228_00443)	0.166403
ais	0.166403
fhuA 2	0.166403
dadA 2	0.166403
Ureidoglycolate lyase	0.166403
rlmA	0.166403
hypothetical gene (KP0228_00511)	0.166403
hypothetical gene (KP0228_00525)	0.166403
yecD	0.166403
cmoA	0.166403
cutC 1	0.166403
otsA	0.166403
ftnA 2	0.166403
hypothetical gene (KP0228_00573)	0.166403
tyrP 1	0.166403
dapA 1	0.166403
pgsA	0.166403
uvrC	0.166403
yedQ	0.166403
yedA	0.166403
vsr	0.166403
pgrR 2	0.166403
hypothetical gene (KP0228_00607)	0.166403
erfK	0.166403
cbl 1	0.166403
acuR	0.166403
acuI	0.166403
hypothetical gene (KP0228_00699)	0.166403
menH 1	0.166403
hypothetical gene (KP0228_00732)	0.166403
cpo	0.166403
hypothetical gene (KP0228_00735)	0.166403
gcvA 2	0.166403
hypothetical gene (KP0228_00737)	0.166403
hypothetical gene (KP0228_00743)	0.166403
fusA 1	0.166403
oppD 2	0.166403
lsrR 1	0.166403
rbtD	0.166403
uspA 1	0.166403
yehW	0.166403
pat	0.166403
dusC	0.166403
yohK 1	0.166403
mglB	0.166403
setB	0.166403
yejB	0.166403
bcr 1	0.166403
radD 1	0.166403
nudK 1	0.166403
rhmD 2	0.166403
hypothetical gene (KP0228_01412)	0.166403
bglF 2	0.166403
hypD	0.166403
rpoD	0.166403
yhhX	0.166403
gabR 2	0.166403
bcsC	0.166403
rafA	0.166403
ydfZ	0.166403
abgB 2	0.166403
pcaB	0.166403
ynfE 1	0.166403
ynfE 2	0.166403
mdtG 1	0.166403
hypothetical gene (KP0228_03249)	0.166403
gltR 2	0.166403
Nitronate monooxygenase	0.166403
metQ 4	0.166403
efe 2	0.166403
hypothetical gene (KP0228_03259)	0.166403
rclR 3	0.166403
pobB	0.166403
ndmA	0.166403
cynR 7	0.166403
hipA	0.166403
mrkD 2	0.166403
fimD 4	0.166403
lpfB 1	0.166403
fimA 4	0.166403
hypothetical gene (KP0228_03279)	0.166403
putative signaling protein	0.166403
besA	0.166403
hypothetical gene (KP0228_03283)	0.166403
malH	0.166403
malX 2	0.166403
hypothetical gene (KP0228_03289)	0.166403
mmsB 2	0.166403
garK 3	0.166403
6-deoxy-6-sulfogluconolactonase	0.166403
ttuB 3	0.166403
thlA 3	0.166403
carA 1	0.166403
lcfB	0.166403
hypothetical gene (KP0228_03301)	0.166403
rbsK 2	0.166403
srlR 5	0.166403
deoC 1	0.166403
xylB 5	0.166403
pchR 2	0.166403
gpr 2	0.166403
Lactonase drp35	0.166403
yhdN 5	0.166403
yhdN 6	0.166403
hypothetical gene (KP0228_03322)	0.166403
pgtB	0.166403
pgtC	0.166403
rhtB 1	0.166403
fruA 3	0.166403
ulaA 2	0.166403
ulaB 1	0.166403
ulaC 2	0.166403
oxlT	0.166403
fadR 2	0.166403
hypothetical gene (KP0228_03357)	0.166403
hypothetical gene (KP0228_03358)	0.166403
yjhB 1	0.166403
hypothetical gene (KP0228_03360)	0.166403
Nitronate monooxygenase	0.166403
amaB 1	0.166403
pucG	0.166403
glnQ 4	0.166403
yecS 3	0.166403
tcyB	0.166403
fliY 5	0.166403
glvR 3	0.166403
hypothetical gene (KP0228_03373)	0.166403
atzE	0.166403
asd 2	0.166403
putative HTH-type transcriptional regulator	0.166403
emrA 2	0.166403
emrB 2	0.166403
fabF 1	0.166403
hypothetical gene (KP0228_03398)	0.166403
pgdA	0.166403
hypothetical gene (KP0228_03400)	0.166403
mcbR	0.166403
pucI	0.166403
guaD 2	0.166403
ydaM	0.166403
ccpA 1	0.166403
iolE 1	0.166403
ntdC	0.166403
hypothetical gene (KP0228_03408)	0.166403
hypothetical gene (KP0228_03409)	0.166403
tenA 2	0.166403
ssuB 2	0.166403
ribX 2	0.166403
Putative thiamine biosynthesis protein	0.166403
dat	0.166403
yofA 2	0.166403
ykuV	0.166403
envZ 2	0.166403
Epoxide hydrolase B	0.166403
hypothetical gene (KP0228_03421)	0.166403
pqqB	0.166403
pqqD	0.166403
skfB	0.166403
ipuF	0.166403
hypothetical gene (KP0228_03429)	0.166403
hypothetical gene (KP0228_03430)	0.166403
dmlR 15	0.166403
zapE 2	0.166403
ydjE 2	0.166403
putative oxidoreductase	0.166403
fieF 2	0.166403
fliY 6	0.166403
hypothetical gene (KP0228_03445)	0.166403
leuS	0.166403
dtpD	0.166403
ompF	0.166403
yhhW 2	0.166403
shdC	0.166403
polB	0.166403
ftsZ	0.166403
aceF	0.166403
epsL	0.166403
ylaB 1	0.166403
cyaA	0.166403
ahr	0.166403
hypothetical gene (KP0228_00001)	0.232675
hypothetical gene (KP0228_00003)	0.232675
hypothetical gene (KP0228_00008)	0.232675
adhP	0.232675
hypothetical gene (KP0228_00027)	0.232675
yddG	0.232675
catC	0.232675
nhoA	0.232675
flr	0.232675
hypothetical gene (KP0228_00064)	0.232675
limB 1	0.232675
orfC	0.232675
fecA 1	0.232675
dppA 1	0.232675
hypothetical gene (KP0228_00088)	0.232675
potA 1	0.232675
appC	0.232675
ydcP 1	0.232675
rob 1	0.232675
tehB 1	0.232675
pcaH	0.232675
gbpR 1	0.232675
frmA 1	0.232675
bglC	0.232675
ydgK	0.232675
rsxD	0.232675
rsxG	0.232675
dtpA	0.232675
pdxY	0.232675
slyB	0.232675
slyA 1	0.232675
mepH	0.232675
yahB	0.232675
NA	0.232675
gloB 1	0.232675
cynT	0.232675
glpR 1	0.232675
hypothetical gene (KP0228_00194)	0.232675
cynR 1	0.232675
ribX 1	0.232675
bdhA	0.232675
acrB 1	0.232675
hypothetical gene (KP0228_00232)	0.232675
ccmH 1	0.232675
ccmH 2	0.232675
dsbE	0.232675
ccmF	0.232675
ccmE	0.232675
ccmD	0.232675
ccmB	0.232675
Gluconate 2-dehydrogenase cytochrome c subunit	0.232675
Gluconate 2-dehydrogenase subunit 3	0.232675
cysW 2	0.232675
ybiC	0.232675
fdhF 1	0.232675
yxeP 2	0.232675
ycaD 1	0.232675
hypothetical gene (KP0228_00257)	0.232675
mdtM 1	0.232675
hypothetical gene (KP0228_00259)	0.232675
glnQ 2	0.232675
artQ 1	0.232675
ybbH	0.232675
yhfQ	0.232675
feuC	0.232675
yfiZ	0.232675
yusV	0.232675
fhuA 1	0.232675
ssuB 1	0.232675
ssuC 1	0.232675
hypothetical gene (KP0228_00272)	0.232675
ssuA 1	0.232675
msuD 1	0.232675
gltC 1	0.232675
glpE 1	0.232675
yfiH 1	0.232675
mhpE	0.232675
mhpF	0.232675
mhpD	0.232675
mhpC	0.232675
mhpB	0.232675
mhpA	0.232675
kdgR 1	0.232675
fecB 1	0.232675
putative ABC transporter permease protein	0.232675
modA 1	0.232675
ydiB 1	0.232675
dgoT 1	0.232675
hpd	0.232675
nicS	0.232675
hypothetical gene (KP0228_00296)	0.232675
sufS	0.232675
sufD	0.232675
sufC	0.232675
hypothetical gene (KP0228_00307)	0.232675
betI 1	0.232675
lldD 1	0.232675
mdtN 1	0.232675
icaR	0.232675
hypothetical gene (KP0228_00313)	0.232675
cysL	0.232675
hmuT 1	0.232675
hmuU 1	0.232675
mdtH 1	0.232675
xecA1	0.232675
hypothetical gene (KP0228_00322)	0.232675
ppsR	0.232675
aroH	0.232675
hypothetical gene (KP0228_00330)	0.232675
mepS 1	0.232675
btuD	0.232675
metQ 1	0.232675
btuC	0.232675
amnD 2	0.232675
ihfA	0.232675
pheT	0.232675
rplT	0.232675
hypothetical gene (KP0228_00348)	0.232675
hypothetical gene (KP0228_00351)	0.232675
yceI	0.232675
clsA	0.232675
Cyclic nucleotide-gated potassium channel	0.232675
oppD 1	0.232675
oppB	0.232675
oppA 1	0.232675
hypothetical gene (KP0228_00365)	0.232675
adhE 1	0.232675
tdk	0.232675
rssB	0.232675
putative NTE family protein	0.232675
purU	0.232675
lrpC	0.232675
narH	0.232675
narX	0.232675
hypothetical gene (KP0228_00393)	0.232675
hypothetical gene (KP0228_00394)	0.232675
chaA	0.232675
kdsA	0.232675
prfA	0.232675
hemA	0.232675
lolB	0.232675
prs	0.232675
nolA	0.232675
hypothetical gene (KP0228_00408)	0.232675
thpA 1	0.232675
hypothetical gene (KP0228_00413)	0.232675
hypothetical gene (KP0228_00440)	0.232675
hypothetical gene (KP0228_00445)	0.232675
rluA 1	0.232675
hypothetical gene (KP0228_00447)	0.232675
cynR 3	0.232675
pcpR 1	0.232675
bltD	0.232675
pckA 1	0.232675
livF 1	0.232675
glnQ 3	0.232675
livH 1	0.232675
livH 2	0.232675
livJ 1	0.232675
tdcE	0.232675
tdcD	0.232675
tdcC	0.232675
tsaR 1	0.232675
hypothetical gene (KP0228_00465)	0.232675
hypothetical gene (KP0228_00466)	0.232675
hypothetical gene (KP0228_00467)	0.232675
hypothetical gene (KP0228_00468)	0.232675
hypothetical gene (KP0228_00469)	0.232675
hypothetical gene (KP0228_00470)	0.232675
hypothetical gene (KP0228_00471)	0.232675
emtA	0.232675
ldcA	0.232675
cvrA	0.232675
dadX	0.232675
hypothetical gene (KP0228_00479)	0.232675
dsbB	0.232675
tehB 2	0.232675
ycgL	0.232675
minC	0.232675
sdaA	0.232675
corC 1	0.232675
ftsI 1	0.232675
kdgR 2	0.232675
htpX 1	0.232675
proQ	0.232675
msrC	0.232675
yebS	0.232675
rsmF	0.232675
pphA 1	0.232675
hypothetical gene (KP0228_00524)	0.232675
hypothetical gene (KP0228_00526)	0.232675
yebZ	0.232675
pcoC 1	0.232675
exoX	0.232675
ptrB	0.232675
yebE	0.232675
hypothetical gene (KP0228_00533)	0.232675
purT	0.232675
eda	0.232675
zwf	0.232675
hexR 1	0.232675
pykA	0.232675
lpxM	0.232675
mepM 1	0.232675
znuA	0.232675
znuB	0.232675
aspS	0.232675
yecN	0.232675
cmoB	0.232675
hypothetical gene (KP0228_00557)	0.232675
yesR	0.232675
uidB 1	0.232675
uspC	0.232675
araG	0.232675
ftnA 1	0.232675
hypothetical gene (KP0228_00571)	0.232675
NA	0.232675
sdiA	0.232675
yecS 2	0.232675
dcyD	0.232675
fliY 3	0.232675
rcsA	0.232675
dcm 1	0.232675
hypothetical gene (KP0228_00599)	0.232675
yedR	0.232675
ompN 1	0.232675
hypothetical gene (KP0228_00647)	0.232675
Putative multidrug export ATP-binding/permease protein	0.232675
irtA	0.232675
pchR 1	0.232675
hypothetical gene (KP0228_00653)	0.232675
pikAV 1	0.232675
dhbE	0.232675
pmrD	0.232675
amn	0.232675
yeeO	0.232675
hypothetical gene (KP0228_00739)	0.232675
putative signaling protein	0.232675
hypothetical gene (KP0228_00741)	0.232675
yhjE 1	0.232675
dacD	0.232675
sbcB	0.232675
hisG	0.232675
hisC	0.232675
hisH	0.232675
hisI	0.232675
wbgU 1	0.232675
wbgU 2	0.232675
rfbC	0.232675
rfbD 2	0.232675
rffH 1	0.232675
rffG 1	0.232675
gnd	0.232675
hypothetical gene (KP0228_00800)	0.232675
corC 2	0.232675
hypothetical gene (KP0228_00803)	0.232675
dcd	0.232675
udk	0.232675
alkA	0.232675
dnaK 1	0.232675
walK	0.232675
phoP 2	0.232675
hypothetical gene (KP0228_00810)	0.232675
hypothetical gene (KP0228_00811)	0.232675
dctA 1	0.232675
mdtA	0.232675
mdtB	0.232675
mdtC	0.232675
mdtD	0.232675
ydcP 2	0.232675
yegS	0.232675
oppF 3	0.232675
ddpC 2	0.232675
ddpB	0.232675
ddpA 1	0.232675
gci	0.232675
yniC 1	0.232675
csbX 1	0.232675
xylB 2	0.232675
mtlK	0.232675
degA	0.232675
araB 1	0.232675
csbX 2	0.232675
thiD	0.232675
oxyR 2	0.232675
ade2	0.232675
adeQ	0.232675
dmlR 4	0.232675
rcnB 1	0.232675
yafP 1	0.232675
apbC	0.232675
yehT	0.232675
yehU	0.232675
yehX	0.232675
yehY	0.232675
yehZ	0.232675
Beta-glucosidase BoGH3B	0.232675
dld	0.232675
pbpG	0.232675
oprM 1	0.232675
bglB	0.232675
bglF 1	0.232675
oprB	0.232675
cidA 1	0.232675
cdd	0.232675
mglA 1	0.232675
galS	0.232675
hypothetical gene (KP0228_00876)	0.232675
folE	0.232675
yeiG	0.232675
cirA	0.232675
lysP	0.232675
cmpR 1	0.232675
nfo	0.232675
fruA 1	0.232675
fruB 1	0.232675
por 1	0.232675
yeiR	0.232675
lpxT	0.232675
mepS 2	0.232675
adrB 2	0.232675
appA 2	0.232675
yejE	0.232675
gsiA 2	0.232675
rplY	0.232675
allS 1	0.232675
hypothetical gene (KP0228_00910)	0.232675
hypothetical gene (KP0228_00913)	0.232675
eco	0.232675
mqo 1	0.232675
yojI	0.232675
alkB	0.232675
ada 1	0.232675
apbE 1	0.232675
rcsB	0.232675
glpT 1	0.232675
glpB	0.232675
rhmT	0.232675
rhmR	0.232675
pncC 1	0.232675
menE	0.232675
rbn 1	0.232675
nuoL	0.232675
nuoG	0.232675
nuoC	0.232675
cmpR 2	0.232675
pta	0.232675
hisQ	0.232675
argT	0.232675
ubiX	0.232675
accD	0.232675
putative membrane protein	0.232675
truA	0.232675
usg	0.232675
pdxB	0.232675
flk	0.232675
mepA 2	0.232675
prmB	0.232675
fadJ	0.232675
fadI	0.232675
ypdB	0.232675
glk	0.232675
yfeO	0.232675
ipdC	0.232675
hypothetical gene (KP0228_01028)	0.232675
mntH	0.232675
nupC 1	0.232675
yfgF 1	0.232675
NA	0.232675
gltX	0.232675
cynR 5	0.232675
ligA	0.232675
cysZ	0.232675
ptsH	0.232675
pdxK	0.232675
cysT	0.232675
cysP	0.232675
hypothetical gene (KP0228_01061)	0.232675
yfeZ	0.232675
ypeA	0.232675
hypothetical gene (KP0228_01066)	0.232675
eutB 1	0.232675
hypothetical gene (KP0228_01071)	0.232675
hypothetical gene (KP0228_01072)	0.232675
adhE 2	0.232675
eutD	0.232675
pduV 1	0.232675
tal	0.232675
hypothetical gene (KP0228_01086)	0.232675
nudK 2	0.232675
gltD 1	0.232675
acrB 2	0.232675
hypothetical gene (KP0228_01095)	0.232675
bamC	0.232675
bepA 1	0.232675
bglK	0.232675
yfgF 2	0.232675
yofA 1	0.232675
hypothetical gene (KP0228_01117)	0.232675
bamE	0.232675
rimM	0.232675
hypothetical gene (KP0228_01202)	0.232675
grcA	0.232675
rseA	0.232675
hypothetical gene (KP0228_01235)	0.232675
lepA	0.232675
glrR	0.232675
hmp	0.232675
nagC 1	0.232675
lapB 1	0.232675
hypothetical gene (KP0228_01264)	0.232675
hypothetical gene (KP0228_01265)	0.232675
iscR	0.232675
iscS	0.232675
hscA	0.232675
hypothetical gene (KP0228_01277)	0.232675
sseA	0.232675
yfhM	0.232675
pgrR 3	0.232675
bepF	0.232675
bepE	0.232675
hypothetical gene (KP0228_01342)	0.232675
tcyC	0.232675
hypothetical gene (KP0228_01349)	0.232675
hypothetical gene (KP0228_01351)	0.232675
hypothetical gene (KP0228_01356)	0.232675
yraI	0.232675
fimA 2	0.232675
ald1	0.232675
acoR	0.232675
ygaP	0.232675
hypothetical gene (KP0228_01366)	0.232675
hypothetical gene (KP0228_01370)	0.232675
nrdE	0.232675
proV	0.232675
proW	0.232675
hypothetical gene (KP0228_01382)	0.232675
mprA	0.232675
nimR 1	0.232675
luxS	0.232675
yqaB	0.232675
mltB	0.232675
srlA	0.232675
srlD	0.232675
srlR 1	0.232675
norR	0.232675
norW	0.232675
ascG 1	0.232675
bglH 1	0.232675
symE 1	0.232675
hycG	0.232675
hycE	0.232675
hyfB	0.232675
hypE	0.232675
fhlA	0.232675
gmuD 1	0.232675
hypothetical gene (KP0228_01441)	0.232675
scrY 2	0.232675
licC 1	0.232675
gmuB	0.232675
chbA 1	0.232675
mak 1	0.232675
ascG 2	0.232675
hpf 2	0.232675
ilvI 1	0.232675
putative hemoglobin and hemoglobin-haptoglobin-binding protein 2	0.232675
hmuV	0.232675
hypothetical gene (KP0228_01464)	0.232675
hosA	0.232675
dmlR 6	0.232675
nlpD 1	0.232675
ygbE	0.232675
cysC	0.232675
cysN	0.232675
cysG 1	0.232675
cysI	0.232675
queE	0.232675
pyrG 1	0.232675
mazG	0.232675
relA	0.232675
rlmD	0.232675
cysJ 2	0.232675
truC	0.232675
hypothetical gene (KP0228_01509)	0.232675
soxC	0.232675
ygcS	0.232675
metN 1	0.232675
hypothetical gene (KP0228_01519)	0.232675
fucU	0.232675
glpR 2	0.232675
csdA	0.232675
cbiN	0.232675
cbiK	0.232675
cbiG	0.232675
cbiT	0.232675
cbiD	0.232675
cobD 1	0.232675
araC 1	0.232675
pduF	0.232675
pduA 1	0.232675
ddrA 1	0.232675
hypothetical gene (KP0228_01568)	0.232675
ccmK2	0.232675
adhE 4	0.232675
pduV 2	0.232675
pduX	0.232675
amiC 1	0.232675
hypothetical gene (KP0228_01586)	0.232675
recD	0.232675
recB	0.232675
ptrA 1	0.232675
hypothetical gene (KP0228_01592)	0.232675
hypothetical gene (KP0228_01593)	0.232675
thyA	0.232675
lgt	0.232675
ptsP	0.232675
yhdN 1	0.232675
lplT	0.232675
gmuD 2	0.232675
ascG 3	0.232675
hypothetical gene (KP0228_01614)	0.232675
lacF	0.232675
yesO	0.232675
hypothetical gene (KP0228_01622)	0.232675
cytR 1	0.232675
thlA 2	0.232675
yqeG	0.232675
hypothetical gene (KP0228_01633)	0.232675
hypothetical gene (KP0228_01634)	0.232675
uhpA 1	0.232675
htrE 1	0.232675
yadV 2	0.232675
hypothetical gene (KP0228_01643)	0.232675
hypothetical gene (KP0228_01644)	0.232675
fim	0.232675
fimD 3	0.232675
sfaG 1	0.232675
sfaH	0.232675
hypothetical gene (KP0228_01658)	0.232675
mdtO	0.232675
hypothetical gene (KP0228_01672)	0.232675
yhdN 2	0.232675
ribZ 2	0.232675
ygfX	0.232675
hypothetical gene (KP0228_01690)	0.232675
gcvT	0.232675
pepP	0.232675
zapA	0.232675
serA	0.232675
argP	0.232675
fbaA 1	0.232675
loiP	0.232675
ilvB 1	0.232675
betB 1	0.232675
2-(acetamidomethylene)succinate hydrolase	0.232675
mtnD 1	0.232675
sauU	0.232675
andAa	0.232675
pcaR 2	0.232675
pldh-t	0.232675
speA	0.232675
rsmE	0.232675
hypothetical gene (KP0228_01743)	0.232675
hypothetical gene (KP0228_01749)	0.232675
rdgB	0.232675
mutY	0.232675
mltC	0.232675
speC	0.232675
hypothetical gene (KP0228_01800)	0.232675
hypothetical gene (KP0228_01801)	0.232675
hypothetical gene (KP0228_01803)	0.232675
hypothetical gene (KP0228_01806)	0.232675
hypothetical gene (KP0228_01807)	0.232675
hypothetical gene (KP0228_01808)	0.232675
hypothetical gene (KP0228_01815)	0.232675
hypothetical gene (KP0228_01816)	0.232675
hypothetical gene (KP0228_01817)	0.232675
hypothetical gene (KP0228_01818)	0.232675
dnaB 1	0.232675
ywqD	0.232675
hypothetical gene (KP0228_01823)	0.232675
xylB 3	0.232675
lysN 2	0.232675
gss	0.232675
yghU	0.232675
yicJ 2	0.232675
yghB	0.232675
rclR 1	0.232675
hypothetical gene (KP0228_01849)	0.232675
ftsP	0.232675
plsC	0.232675
adaA 1	0.232675
qseC	0.232675
parE	0.232675
nudF	0.232675
tolC	0.232675
ygiD	0.232675
ygiF	0.232675
cca	0.232675
uppP	0.232675
ureC	0.232675
ureG	0.232675
hypothetical gene (KP0228_01888)	0.232675
dnaG	0.232675
hypothetical gene (KP0228_01895)	0.232675
evgA	0.232675
evgS	0.232675
hypothetical gene (KP0228_01899)	0.232675
pduD 2	0.232675
dhaR	0.232675
dhaD	0.232675
dhaM	0.232675
yqjI	0.232675
lsrF 1	0.232675
lsrD 1	0.232675
lsrC	0.232675
lsrK	0.232675
rlmG	0.232675
sutR 3	0.232675
afr 1	0.232675
uxaC	0.232675
lldR 2	0.232675
yhaJ 2	0.232675
garK 2	0.232675
garP 2	0.232675
gatY	0.232675
gatZ	0.232675
gatD	0.232675
srlR 3	0.232675
Putative two-component membrane permease complexsubunit SMU 747c	0.232675
hypothetical gene (KP0228_01980)	0.232675
mtr	0.232675
deaD	0.232675
pnp	0.232675
nusA	0.232675
hypothetical gene (KP0228_02001)	0.232675
dacB	0.232675
obgE	0.232675
yhbE	0.232675
mlaE	0.232675
yrbG	0.232675
rpoN	0.232675
rapZ	0.232675
ptsO	0.232675
elbB	0.232675
arcB	0.232675
uxuA 2	0.232675
rspB	0.232675
gltB	0.232675
gltD 2	0.232675
nanE2	0.232675
sspB	0.232675
rplM	0.232675
zapE 1	0.232675
degS	0.232675
mdh 2	0.232675
bhsA 2	0.232675
aaeB 2	0.232675
hypothetical gene (KP0228_02065)	0.232675
mreD	0.232675
csrD	0.232675
acrE	0.232675
acrF	0.232675
def	0.232675
rsmB	0.232675
trkA	0.232675
hypothetical gene (KP0228_02128)	0.232675
rplF	0.232675
rplD	0.232675
rpsJ	0.232675
bfr	0.232675
fusA 2	0.232675
tusB	0.232675
slyD	0.232675
kefC 1	0.232675
ywrO 1	0.232675
yheS 2	0.232675
argD	0.232675
codA 1	0.232675
trpS	0.232675
damX	0.232675
aroB	0.232675
hypothetical gene (KP0228_02199)	0.232675
hypothetical gene (KP0228_02200)	0.232675
mrcA	0.232675
yrfG	0.232675
pckA 2	0.232675
greB	0.232675
feoA	0.232675
feoB 2	0.232675
malP 1	0.232675
glpR 3	0.232675
glpG	0.232675
glpE 2	0.232675
glgX	0.232675
glgB	0.232675
ugpQ	0.232675
lptB 2	0.232675
livJ 2	0.232675
puuE	0.232675
zntA	0.232675
tqsA 1	0.232675
arnT	0.232675
arnA	0.232675
allS 2	0.232675
nikA	0.232675
nikE	0.232675
pitA	0.232675
uspB	0.232675
phoC 1	0.232675
adh1 1	0.232675
fabG 2	0.232675
yhjD	0.232675
yhjE 2	0.232675
kdgK 2	0.232675
hypothetical gene (KP0228_02311)	0.232675
cph2 1	0.232675
bcsB 1	0.232675
bcsA	0.232675
hypothetical gene (KP0228_02320)	0.232675
acsC	0.232675
hypothetical gene (KP0228_02329)	0.232675
dppA 2	0.232675
hypothetical gene (KP0228_02335)	0.232675
NA	0.232675
hypothetical gene (KP0228_02338)	0.232675
bisC	0.232675
kdgK 3	0.232675
ttuB 1	0.232675
glyS	0.232675
yiaB	0.232675
xylR	0.232675
hypothetical gene (KP0228_02370)	0.232675
selA	0.232675
yibH 1	0.232675
lldP	0.232675
cysE	0.232675
gpsA	0.232675
gpmI	0.232675
kbl	0.232675
hypothetical gene (KP0228_02402)	0.232675
hypothetical gene (KP0228_02404)	0.232675
rfaQ	0.232675
pglJ	0.232675
coaBC	0.232675
ybhF 1	0.232675
hypothetical gene (KP0228_02425)	0.232675
ada 2	0.232675
spoT	0.232675
gltS	0.232675
malP 3	0.232675
pagL	0.232675
hypothetical gene (KP0228_02465)	0.232675
hypothetical gene (KP0228_02469)	0.232675
mexA	0.232675
oprM 2	0.232675
murQ 1	0.232675
pcaK 2	0.232675
ascG 4	0.232675
licC 4	0.232675
lamB 1	0.232675
phnT	0.232675
hypothetical gene (KP0228_02504)	0.232675
uhpB	0.232675
ilvB 2	0.232675
dsdX	0.232675
mngR 1	0.232675
hypothetical gene (KP0228_02531)	0.232675
hypothetical gene (KP0228_02532)	0.232675
dgoD	0.232675
dgoA 1	0.232675
hypothetical gene (KP0228_02538)	0.232675
dnaN	0.232675
dnaA	0.232675
yidC	0.232675
hypothetical gene (KP0228_02548)	0.232675
yidZ	0.232675
axe1-6A	0.232675
bglH 2	0.232675
pstB	0.232675
pstA	0.232675
pstC	0.232675
pstS	0.232675
glmU	0.232675
viaA	0.232675
kup	0.232675
rbsR 1	0.232675
mobA 2	0.232675
srkA	0.232675
dsbA 1	0.232675
hemN 2	0.232675
ntrC	0.232675
hypothetical gene (KP0228_02614)	0.232675
fdhE	0.232675
pfp	0.232675
ulaA 1	0.232675
fbaA 2	0.232675
hypothetical gene (KP0228_02627)	0.232675
ulaC 1	0.232675
adhB	0.232675
rhaB	0.232675
rhaR	0.232675
sodA	0.232675
cpxA	0.232675
cpxP	0.232675
fieF 1	0.232675
cytR 2	0.232675
yfkN	0.232675
metF	0.232675
gldA 1	0.232675
gldA 2	0.232675
rhaS 3	0.232675
btuB	0.232675
ydjH 1	0.232675
ydjE 1	0.232675
sppA	0.232675
ydjA	0.232675
selD	0.232675
ppsC 1	0.232675
gdhA 1	0.232675
ynjF	0.232675
fbpC2	0.232675
hypothetical gene (KP0228_02741)	0.232675
ydjZ 1	0.232675
astB 1	0.232675
astE 1	0.232675
spy	0.232675
nadE	0.232675
chbC	0.232675
chbA 3	0.232675
katE	0.232675
cedA	0.232675
kduD 2	0.232675
pfeA	0.232675
ompW	0.232675
PKHD-type hydroxylase	0.232675
fiu	0.232675
benM 3	0.232675
ttuC'	0.232675
ttuD	0.232675
trpA	0.232675
yciV	0.232675
ywlC	0.232675
hypothetical gene (KP0228_02790)	0.232675
rluB	0.232675
topA 2	0.232675
cysB	0.232675
acnA	0.232675
pgpB	0.232675
lapA	0.232675
hin 1	0.232675
lexA 1	0.232675
dinB1 1	0.232675
hypothetical gene (KP0228_02886)	0.232675
sapB	0.232675
sapA	0.232675
hypothetical gene (KP0228_02917)	0.232675
pgrR 6	0.232675
hypothetical gene (KP0228_03004)	0.232675
pgrR 7	0.232675
azoB	0.232675
kstR2 1	0.232675
2-haloacrylate reductase	0.232675
dapL	0.232675
metQ 3	0.232675
metN 2	0.232675
tyrB 1	0.232675
aroP 1	0.232675
hypothetical gene (KP0228_03028)	0.232675
iolW 2	0.232675
zntB 1	0.232675
uspF	0.232675
ompN 2	0.232675
nifJ	0.232675
hslJ	0.232675
hypothetical gene (KP0228_03049)	0.232675
paaA	0.232675
paaC	0.232675
paaF	0.232675
paaH	0.232675
paaI	0.232675
Putative acetyltransferase	0.232675
hypothetical gene (KP0228_03067)	0.232675
oprM 3	0.232675
emrK 1	0.232675
hypothetical gene (KP0228_03071)	0.232675
slyA 2	0.232675
pgrR 8	0.232675
yhdN 4	0.232675
gdhA 2	0.232675
astA 2	0.232675
astB 2	0.232675
proP 1	0.232675
hypothetical gene (KP0228_03083)	0.232675
hypothetical gene (KP0228_03091)	0.232675
zntB 2	0.232675
malI	0.232675
fumC	0.232675
tus	0.232675
folM	0.232675
hypothetical gene (KP0228_03108)	0.232675
pntA	0.232675
pntB	0.232675
uspE	0.232675
fnr	0.232675
iaaH	0.232675
tsaR 3	0.232675
catD 1	0.232675
fumB	0.232675
ttdT	0.232675
fccA	0.232675
apbE 2	0.232675
dcuR	0.232675
dcuS	0.232675
mqo 2	0.232675
gltC 3	0.232675
fabD 1	0.232675
madD	0.232675
mdcC	0.232675
citG 1	0.232675
Thermostable carboxypeptidase 1	0.232675
ynfM	0.232675
nagC 2	0.232675
clcB	0.232675
dmsD	0.232675
lgoT 2	0.232675
por 2	0.232675
rspR	0.232675
dcp	0.232675
hypothetical gene (KP0228_03178)	0.232675
nimR 2	0.232675
hypothetical gene (KP0228_03181)	0.232675
nreC	0.232675
pncC 3	0.232675
bluF 1	0.232675
rob 3	0.232675
ygbM	0.232675
fucA 2	0.232675
glpR 5	0.232675
recF 2	0.232675
lacY 3	0.232675
lacZ 1	0.232675
lacI 1	0.232675
cdhR 2	0.232675
hypothetical gene (KP0228_03204)	0.232675
metE 1	0.232675
hypothetical gene (KP0228_03208)	0.232675
livF 3	0.232675
hypothetical gene (KP0228_03212)	0.232675
hypothetical gene (KP0228_03214)	0.232675
dapA 3	0.232675
adh1 2	0.232675
hypothetical gene (KP0228_03227)	0.232675
sad 1	0.232675
hypothetical gene (KP0228_03235)	0.232675
Aminoglycoside N(6')-acetyltransferase type 1	0.232675
hypothetical gene (KP0228_03240)	0.232675
hypothetical gene (KP0228_03242)	0.232675
hypothetical gene (KP0228_03244)	0.232675
tam	0.232675
hypothetical gene (KP0228_03250)	0.232675
metI 3	0.232675
nbaC	0.232675
fruB 3	0.232675
cynR 8	0.232675
cdaR 1	0.232675
exuT 3	0.232675
glcR 4	0.232675
hypothetical gene (KP0228_03311)	0.232675
gap 2	0.232675
hypothetical gene (KP0228_03315)	0.232675
hypothetical gene (KP0228_03347)	0.232675
mngA	0.232675
alsE 2	0.232675
gntR 2	0.232675
namA	0.232675
hypothetical gene (KP0228_03362)	0.232675
hypothetical gene (KP0228_03376)	0.232675
hypothetical gene (KP0228_03383)	0.232675
dmlR 14	0.232675
ddc	0.232675
hypothetical gene (KP0228_03434)	0.232675
hypothetical gene (KP0228_03444)	0.232675
gltA 1	0.232675
hypothetical gene (KP0228_03455)	0.232675
yadV 3	0.232675
ycbV 1	0.232675
cadC	0.232675
cadB	0.232675
lysU	0.232675
iolX	0.232675
idhA	0.232675
mglA 2	0.232675
cra 1	0.232675
sacX	0.232675
fhuC 2	0.232675
btuF 1	0.232675
hypothetical gene (KP0228_03489)	0.232675
yhdN 7	0.232675
oppD 4	0.232675
dppB 2	0.232675
hypothetical gene (KP0228_03499)	0.232675
betA	0.232675
betB 2	0.232675
ybdG	0.232675
yibF 2	0.232675
rbsA 4	0.232675
hypothetical gene (KP0228_03512)	0.232675
dxs 1	0.232675
fepA 1	0.232675
entF	0.232675
fepD	0.232675
entS	0.232675
entE	0.232675
entB	0.232675
cstA	0.232675
hypothetical gene (KP0228_03536)	0.232675
ybdH	0.232675
hypothetical gene (KP0228_03541)	0.232675
hypothetical gene (KP0228_03542)	0.232675
mtnK	0.232675
mtnA	0.232675
agp 1	0.232675
rbsR 3	0.232675
codA 2	0.232675
hypothetical gene (KP0228_03550)	0.232675
codB	0.232675
lyx 1	0.232675
yoaD 1	0.232675
rbsC 8	0.232675
alsC	0.232675
xylG 2	0.232675
dmsA 1	0.232675
ybdL	0.232675
ybdO 1	0.232675
ahpF	0.232675
dcuD	0.232675
pagP	0.232675
cspE	0.232675
Hydrolase	0.232675
dacA	0.232675
mrdA 2	0.232675
cobC	0.232675
lptE	0.232675
cdiA	0.232675
shlB	0.232675
gltK 2	0.232675
gltI	0.232675
corC 3	0.232675
PhoH-like protein	0.232675
ubiF	0.232675
NA	0.232675
NA	0.232675
NA	0.232675
nagD	0.232675
nagE	0.232675
fldA	0.232675
seqA	0.232675
hypothetical gene (KP0228_03630)	0.232675
kdpE	0.232675
kdpD	0.232675
kdpC	0.232675
kdpB	0.232675
kdpA	0.232675
hypothetical gene (KP0228_03644)	0.232675
nei	0.232675
sucA	0.232675
sucD	0.232675
NA	0.232675
nadA	0.232675
zitB	0.232675
galM	0.232675
galT	0.232675
ylmA	0.232675
modA 2	0.232675
bluF 2	0.232675
hypothetical gene (KP0228_03699)	0.232675
ctpF	0.232675
hutH	0.232675
bioF	0.232675
pmrB	0.232675
eptA	0.232675
ybhK	0.232675
clsB	0.232675
ybhF 2	0.232675
perR 3	0.232675
gudP 2	0.232675
tkt	0.232675
dinG 2	0.232675
trpD	0.232675
hypothetical gene (KP0228_03748)	0.232675
ybiO	0.232675
bglA 3	0.232675
cytR 3	0.232675
hypothetical gene (KP0228_03769)	0.232675
cutC 2	0.232675
cutD	0.232675
moeB	0.232675
gsiD 2	0.232675
potF	0.232675
potA 3	0.232675
rlmC	0.232675
ybjP	0.232675
hypothetical gene (KP0228_03865)	0.232675
hcp	0.232675
recF 3	0.232675
macA 2	0.232675
macB	0.232675
clpA	0.232675
cydD	0.232675
lrp 2	0.232675
dmsA 2	0.232675
dmsB 2	0.232675
focA	0.232675
serC	0.232675
aroA	0.232675
cmk	0.232675
rpsA 2	0.232675
comEC	0.232675
msbA 2	0.232675
lpxK	0.232675
hypothetical gene (KP0228_03906)	0.232675
hypothetical gene (KP0228_03909)	0.232675
hypothetical gene (KP0228_03910)	0.232675
mukF	0.232675
mukE	0.232675
mukB	0.232675
dpaL	0.232675
yxeP 5	0.232675
pepN	0.232675
rlmL	0.232675
pqiA	0.232675
pqiB 2	0.232675
fabA	0.232675
lon 1	0.232675
sulA	0.232675
helD	0.232675
yccA	0.232675
oppA 2	0.232675
gabD 1	0.232675
caiT	0.232675
dmlA	0.232675
puuC	0.232675
fabG 10	0.232675
agp 2	0.232675
hypothetical gene (KP0228_03984)	0.232675
rutG	0.232675
rutE	0.232675
rutC	0.232675
putA	0.232675
putP 2	0.232675
efeB	0.232675
hypothetical gene (KP0228_04004)	0.232675
NA	0.232675
ycdY	0.232675
kstR2 2	0.232675
mdoG	0.232675
mdoH	0.232675
yjhB 2	0.232675
lpxL 2	0.232675
moeZ	0.232675
pyrC	0.232675
ydaF 2	0.232675
dmlR 18	0.232675
pabC	0.232675
mltG	0.232675
holB	0.232675
ptsG 1	0.232675
lpoB	0.232675
iutA	0.232675
comR	0.232675
ycfS	0.232675
lolE	0.232675
cobB	0.232675
calB	0.232675
potD	0.232675
pepT	0.232675
phoP	0.232675
hypothetical gene (KP0228_04082)	0.232675
purB	0.232675
hflD	0.232675
hypothetical gene (KP0228_04090)	0.232675
hypothetical gene (KP0228_04091)	0.232675
cydA 2	0.232675
cydB 3	0.232675
hypothetical gene (KP0228_04100)	0.232675
vdcA 1	0.232675
3'3'-cGAMP-specific phosphodiesterase 1	0.232675
yeaP 2	0.232675
hypothetical gene (KP0228_04116)	0.232675
hypothetical gene (KP0228_04120)	0.232675
hypothetical gene (KP0228_04121)	0.232675
hypothetical gene (KP0228_04122)	0.232675
dinB1 2	0.232675
sotB 2	0.232675
dmlR 19	0.232675
hypothetical gene (KP0228_04134)	0.232675
hypothetical gene (KP0228_04135)	0.232675
mipA	0.232675
yeaD	0.232675
gapA	0.232675
hypothetical gene (KP0228_04142)	0.232675
chiA1	0.232675
hypothetical gene (KP0228_04148)	0.232675
trpS2	0.232675
rbsA 5	0.232675
ywrO 2	0.232675
slyA 3	0.232675
hypothetical gene (KP0228_04164)	0.232675
hypothetical gene (KP0228_04168)	0.232675
hypothetical gene (KP0228_04173)	0.232675
hypothetical gene (KP0228_04179)	0.232675
hpaC	0.232675
ttuB 4	0.232675
lhpD	0.232675
rimI 1	0.232675
lgoT 3	0.232675
lgoD	0.232675
uxaB 2	0.232675
dgaR	0.232675
manZ 2	0.232675
glmS 2	0.232675
pobA	0.232675
yjjQ	0.232675
vdcA 2	0.232675
hypothetical gene (KP0228_04231)	0.232675
NA	0.232675
rsmC	0.232675
osmY 3	0.232675
hypothetical gene (KP0228_04242)	0.232675
yjjV	0.232675
deoB	0.232675
serB	0.232675
ettA	0.232675
trpR	0.232675
pspB 2	0.232675
rob 4	0.232675
arcA	0.232675
hypothetical gene (KP0228_04269)	0.232675
alsT	0.232675
mog	0.232675
dnaK 2	0.232675
dnaJ 1	0.232675
[truncated: 279 more rows]

## Sheet: Sheet 6
Supplementary Sheet 6 - Results of genome-wide association study of polymyxin resistance using publicly available genomes
Gene	P
mgrB	0
phoQ	0.00034057
Putative multidrug export ATP-binding/permease protein	0.000808855
irtA	0.000808855
pikAV 1	0.000808855
dhbE	0.000808855
adrB 2	0.000808855
manP	0.000808855
oxyR 4	0.000808855
catB	0.00421456
glpR 1	0.00421456
putative ABC transporter permease protein	0.00421456
sufD	0.00421456
sufB	0.00421456
oprF 1	0.00421456
tdcB	0.00421456
ldcA	0.00421456
pqiB 1	0.00421456
hypothetical gene (KP0228_00552)	0.00421456
uidB 1	0.00421456
otsB	0.00421456
angR	0.00421456
ppsE 1	0.00421456
hisI	0.00421456
oppD 2	0.00421456
ddpC 2	0.00421456
ompC	0.00421456
gyrA	0.00421456
yfeO	0.00421456
yfiN	0.00421456
lepB	0.00421456
barA	0.00421456
hypothetical gene (KP0228_01633)	0.00421456
xerC 1	0.00421456
ureC	0.00421456
hypothetical gene (KP0228_02357)	0.00421456
cpxA	0.00421456
ydjE 1	0.00421456
ydjZ 2	0.00421456
fccA	0.00421456
lacZ 1	0.00421456
dctD	0.00421456
hypothetical gene (KP0228_03408)	0.00421456
hypothetical gene (KP0228_03434)	0.00421456
pmrB	0.00421456
perR 3	0.00421456
macB	0.00421456
helD	0.00421456
putative transporter	0.00421456
citC	0.00421456
citG 2	0.00421456
kefC 2	0.00421456
pldB	0.00421456
rpoB	0.00421456
aceB	0.00421456
pgaA	0.00421456
licR	0.00421456
hypothetical gene (KP0228_00001)	0.0215411
yghA	0.0215411
gsiB 1	0.0215411
ydhP 1	0.0215411
hypothetical gene (KP0228_00029)	0.0215411
yddG	0.0215411
benC	0.0215411
cbdB	0.0215411
smvA	0.0215411
narU	0.0215411
narV	0.0215411
nhoA	0.0215411
fbpA	0.0215411
scrY 1	0.0215411
hypothetical gene (KP0228_00064)	0.0215411
orfC	0.0215411
hypothetical gene (KP0228_00076)	0.0215411
rihA	0.0215411
dppA 1	0.0215411
prr	0.0215411
cydB 1	0.0215411
tehB 1	0.0215411
gbpR 1	0.0215411
frmA 1	0.0215411
rsxD	0.0215411
hypothetical gene (KP0228_00138)	0.0215411
ycdT 1	0.0215411
rnt	0.0215411
soxS 1	0.0215411
ydhP 2	0.0215411
yahB	0.0215411
gloB 1	0.0215411
hypothetical gene (KP0228_00181)	0.0215411
appA 1	0.0215411
ddpD	0.0215411
hypothetical gene (KP0228_00194)	0.0215411
cynR 1	0.0215411
ribX 1	0.0215411
hypothetical gene (KP0228_00213)	0.0215411
bdhA	0.0215411
acrB 1	0.0215411
crrB	0.0215411
hypothetical gene (KP0228_00249)	0.0215411
hypothetical gene (KP0228_00257)	0.0215411
hypothetical gene (KP0228_00259)	0.0215411
ybbH	0.0215411
feuC	0.0215411
yusV	0.0215411
mhpB	0.0215411
ydiB 1	0.0215411
sufS	0.0215411
sufC	0.0215411
mdtH 1	0.0215411
ppsA	0.0215411
yceI	0.0215411
tdk	0.0215411
narG	0.0215411
narX	0.0215411
narL	0.0215411
Invasin	0.0215411
chaA	0.0215411
hypothetical gene (KP0228_00411)	0.0215411
hypothetical gene (KP0228_00417)	0.0215411
hypothetical gene (KP0228_00443)	0.0215411
hypothetical gene (KP0228_00444)	0.0215411
ais	0.0215411
livH 1	0.0215411
livH 2	0.0215411
tdcE	0.0215411
dadX	0.0215411
fadR 1	0.0215411
dsbB	0.0215411
slp	0.0215411
tsaB	0.0215411
dinG 1	0.0215411
pabB	0.0215411
nudL	0.0215411
adrB 1	0.0215411
corC 1	0.0215411
manX 1	0.0215411
rlmA	0.0215411
hypothetical gene (KP0228_00510)	0.0215411
hypothetical gene (KP0228_00511)	0.0215411
rsmF	0.0215411
hypothetical gene (KP0228_00526)	0.0215411
ptrB	0.0215411
yebE	0.0215411
purT	0.0215411
eda	0.0215411
hexR 1	0.0215411
mepM 1	0.0215411
ruvB	0.0215411
cmoB	0.0215411
uidB 2	0.0215411
tyrP 1	0.0215411
uvrY	0.0215411
artM 1	0.0215411
dcyD	0.0215411
hypothetical gene (KP0228_00590)	0.0215411
rcsA	0.0215411
yedI	0.0215411
hypothetical gene (KP0228_00599)	0.0215411
yedR	0.0215411
mtfA	0.0215411
hypothetical gene (KP0228_00607)	0.0215411
hypothetical gene (KP0228_00647)	0.0215411
pchR 1	0.0215411
hypothetical gene (KP0228_00653)	0.0215411
hypothetical gene (KP0228_00699)	0.0215411
amn	0.0215411
gcvA 2	0.0215411
yhjE 1	0.0215411
fusA 1	0.0215411
hisG	0.0215411
ugd	0.0215411
udk	0.0215411
alkA	0.0215411
dnaK 1	0.0215411
hypothetical gene (KP0228_00810)	0.0215411
dctA 1	0.0215411
mdtC	0.0215411
yegS	0.0215411
ddpB	0.0215411
gci	0.0215411
csbX 1	0.0215411
lsrR 1	0.0215411
thiD	0.0215411
adeQ	0.0215411
yehU	0.0215411
yehW	0.0215411
yehZ	0.0215411
Beta-glucosidase BoGH3B	0.0215411
yohC	0.0215411
bglF 1	0.0215411
cidA 1	0.0215411
mglC	0.0215411
lysP	0.0215411
hypothetical gene (KP0228_00882)	0.0215411
lacC 1	0.0215411
fruB 1	0.0215411
lpxT	0.0215411
yejE	0.0215411
gsiA 2	0.0215411
rplY	0.0215411
glcR 1	0.0215411
yejK	0.0215411
hypothetical gene (KP0228_00910)	0.0215411
yejM	0.0215411
eco	0.0215411
dauA 2	0.0215411
rcsD	0.0215411
rcsC	0.0215411
glpA	0.0215411
menB	0.0215411
menD	0.0215411
ndhC	0.0215411
sdcS	0.0215411
ackA	0.0215411
pta	0.0215411
fabB	0.0215411
fadJ	0.0215411
guaD 1	0.0215411
yycB	0.0215411
alaC	0.0215411
ypdA	0.0215411
ipdC	0.0215411
ligA	0.0215411
cysZ	0.0215411
cysP	0.0215411
mdh 1	0.0215411
hypothetical gene (KP0228_01086)	0.0215411
acrB 2	0.0215411
Outer membrane protein Omp38	0.0215411
Acetyltransferase Pat	0.0215411
era	0.0215411
lapB 1	0.0215411
hscB	0.0215411
pbpC	0.0215411
rob 2	0.0215411
novR	0.0215411
fimD 2	0.0215411
dmlR 5	0.0215411
mntA 2	0.0215411
hypF	0.0215411
bglH 1	0.0215411
hycG	0.0215411
hypB	0.0215411
mntB 5	0.0215411
ilvI 1	0.0215411
putative hemoglobin and hemoglobin-haptoglobin-binding protein 2	0.0215411
mutS	0.0215411
garK 1	0.0215411
msuD 2	0.0215411
zraR 1	0.0215411
csdA	0.0215411
csdE	0.0215411
cbiA	0.0215411
recC	0.0215411
cytR 1	0.0215411
kduD 1	0.0215411
ogl	0.0215411
mrkD 1	0.0215411
hypothetical gene (KP0228_01642)	0.0215411
hypothetical gene (KP0228_01646)	0.0215411
fimA 3	0.0215411
hypothetical gene (KP0228_01659)	0.0215411
dtpT	0.0215411
yhdN 2	0.0215411
fldB	0.0215411
ygfX	0.0215411
ygfZ	0.0215411
gcvP	0.0215411
baiA1	0.0215411
sauU	0.0215411
pldh-t	0.0215411
hypothetical gene (KP0228_01743)	0.0215411
csgD	0.0215411
mltC	0.0215411
hypothetical gene (KP0228_01803)	0.0215411
lysN 2	0.0215411
gss	0.0215411
rclR 1	0.0215411
rimO 1	0.0215411
hypothetical gene (KP0228_01855)	0.0215411
ygiC	0.0215411
cca	0.0215411
hdeB 2	0.0215411
ddrA 2	0.0215411
dhaT	0.0215411
dhaD	0.0215411
lsrK	0.0215411
fadH	0.0215411
exuT 1	0.0215411
gatZ	0.0215411
rsmI	0.0215411
Putative two-component membrane permease complexsubunit SMU 747c	0.0215411
nlpI	0.0215411
hypothetical gene (KP0228_02003)	0.0215411
hypothetical gene (KP0228_02065)	0.0215411
yhdE	0.0215411
csrD	0.0215411
rplO	0.0215411
nirD	0.0215411
cysG 2	0.0215411
hypothetical gene (KP0228_02198)	0.0215411
malP 2	0.0215411
glgC 2	0.0215411
ggt	0.0215411
livF 2	0.0215411
ftsE	0.0215411
tqsA 1	0.0215411
nikR	0.0215411
hypothetical gene (KP0228_02291)	0.0215411
prlC	0.0215411
dctA 2	0.0215411
pcaK 1	0.0215411
xylA 1	0.0215411
xylH	0.0215411
mtlD	0.0215411
lldR 3	0.0215411
gpmI	0.0215411
rfaQ	0.0215411
pglJ	0.0215411
coaBC	0.0215411
ybhF 1	0.0215411
hypothetical gene (KP0228_02425)	0.0215411
hypothetical gene (KP0228_02426)	0.0215411
yahK	0.0215411
mexA	0.0215411
mexB	0.0215411
yicL	0.0215411
uhpA 2	0.0215411
hypothetical gene (KP0228_02516)	0.0215411
mngR 1	0.0215411
dgoT 2	0.0215411
gyrB	0.0215411
pstB	0.0215411
glmS 1	0.0215411
atpD	0.0215411
kup	0.0215411
rbsD	0.0215411
rbsA 1	0.0215411
srkA	0.0215411
glnA	0.0215411
fdoG 1	0.0215411
ulaA 1	0.0215411
hslU	0.0215411
priA	0.0215411
trmA	0.0215411
btuB	0.0215411
ydjH 1	0.0215411
ynjE	0.0215411
astD 1	0.0215411
hypothetical gene (KP0228_02770)	0.0215411
hypothetical gene (KP0228_02881)	0.0215411
sapA	0.0215411
pgrR 6	0.0215411
fabG 3	0.0215411
2-haloacrylate reductase	0.0215411
metN 2	0.0215411
zntB 1	0.0215411
nifJ	0.0215411
hypothetical gene (KP0228_03049)	0.0215411
paaB	0.0215411
Putative O-methyltransferase	0.0215411
proP 1	0.0215411
aldA	0.0215411
gap 1	0.0215411
ydfZ	0.0215411
folM	0.0215411
hypothetical gene (KP0228_03111)	0.0215411
abgB 1	0.0215411
iaaH	0.0215411
tqsA 2	0.0215411
hypothetical gene (KP0228_03168)	0.0215411
speG 2	0.0215411
hypothetical gene (KP0228_03171)	0.0215411
nimR 2	0.0215411
nreC	0.0215411
rob 3	0.0215411
ygbN	0.0215411
ygbM	0.0215411
hypothetical gene (KP0228_03192)	0.0215411
glpR 5	0.0215411
recF 2	0.0215411
lacY 3	0.0215411
lacI 1	0.0215411
marR 2	0.0215411
ldhA 2	0.0215411
hypothetical gene (KP0228_03245)	0.0215411
hypothetical gene (KP0228_03250)	0.0215411
ndmA	0.0215411
xanP 2	0.0215411
hypothetical gene (KP0228_03271)	0.0215411
iolT	0.0215411
6-deoxy-6-sulfogluconolactonase	0.0215411
fabG 6	0.0215411
lcfB	0.0215411
hypothetical gene (KP0228_03311)	0.0215411
gap 2	0.0215411
pgrR 9	0.0215411
alsE 2	0.0215411
gntR 2	0.0215411
namA	0.0215411
dmlR 13	0.0215411
ywrD	0.0215411
hypothetical gene (KP0228_03375)	0.0215411
hypothetical gene (KP0228_03376)	0.0215411
hypothetical gene (KP0228_03383)	0.0215411
ccpA 1	0.0215411
ddc	0.0215411
hypothetical gene (KP0228_03438)	0.0215411
hypothetical gene (KP0228_03460)	0.0215411
cadC	0.0215411
cadB	0.0215411
hypothetical gene (KP0228_03468)	0.0215411
cra 1	0.0215411
glpK 2	0.0215411
fepC 3	0.0215411
fepG	0.0215411
fepB	0.0215411
agp 1	0.0215411
dmsA 1	0.0215411
glnQ 5	0.0215411
fldA	0.0215411
kdpB	0.0215411
gltA 2	0.0215411
ybgC	0.0215411
galT	0.0215411
modE	0.0215411
ycgZ	0.0215411
bluR	0.0215411
ybhC	0.0215411
hutG	0.0215411
hutU	0.0215411
bioA	0.0215411
bioF	0.0215411
uvrB	0.0215411
moaA	0.0215411
ybhS	0.0215411
ybhF 2	0.0215411
rimO 3	0.0215411
aspT 2	0.0215411
hypothetical gene (KP0228_03861)	0.0215411
macA 2	0.0215411
msbA 1	0.0215411
cydD	0.0215411
ftsK	0.0215411
focA	0.0215411
pepN	0.0215411
pqiB 2	0.0215411
ompA	0.0215411
yccS 2	0.0215411
puuB	0.0215411
puuA	0.0215411
fabG 10	0.0215411
agp 2	0.0215411
rutF	0.0215411
rutE	0.0215411
putA	0.0215411
dsbA 2	0.0215411
mdoG	0.0215411
yjhB 2	0.0215411
moeZ	0.0215411
pyrC	0.0215411
ydaF 2	0.0215411
hypothetical gene (KP0228_04030)	0.0215411
fabF 2	0.0215411
pabC	0.0215411
ycfH	0.0215411
nagZ	0.0215411
mfd	0.0215411
cobB	0.0215411
hypothetical gene (KP0228_04070)	0.0215411
cmtR	0.0215411
lpxP	0.0215411
yeaP 2	0.0215411
yeaD	0.0215411
ywrO 2	0.0215411
syrM1	0.0215411
hypothetical gene (KP0228_04175)	0.0215411
hypothetical gene (KP0228_04180)	0.0215411
hypothetical gene (KP0228_04203)	0.0215411
lgoD	0.0215411
dgaR	0.0215411
manX 2	0.0215411
hypothetical gene (KP0228_04218)	0.0215411
hypothetical gene (KP0228_04242)	0.0215411
radA	0.0215411
rob 4	0.0215411
putative tRNA/rRNA methyltransferase	0.0215411
hypothetical gene (KP0228_04277)	0.0215411
nhaA	0.0215411
hypothetical gene (KP0228_04291)	0.0215411
kefF 2	0.0215411
lptD	0.0215411
araB 2	0.0215411
yabI 2	0.0215411
cysW 4	0.0215411
secA	0.0215411
aroP 2	0.0215411
lpdA	0.0215411
cueO	0.0215411
epsM	0.0215411
epsF 2	0.0215411
outC	0.0215411
fhuA 3	0.0215411
NA	0.0215411
nqrB	0.0215411
pepD	0.0215411
crl	0.0215411
phnE 1	0.0215411
glnP 3	0.0215411
livF 6	0.0215411
sbmA	0.0215411
hypothetical gene (KP0228_04605)	0.0215411
malZ	0.0215411
hypothetical gene (KP0228_04623)	0.0215411
hypothetical gene (KP0228_04635)	0.0215411
yajR 1	0.0215411
pcaK 3	0.0215411
sgrR 2	0.0215411
tesB	0.0215411
ylaB 1	0.0215411
malF 1	0.0215411
bglY	0.0215411
selU	0.0215411
ilvD	0.0215411
wecE	0.0215411
wzyE	0.0215411
NA	0.0215411
metE 2	0.0215411
ubiB	0.0215411
trkH	0.0215411
vdcA 3	0.0215411
thiG	0.0215411
hypothetical gene (KP0228_04968)	0.0215411
sorA	0.0215411
rluF	0.0215411
pgi	0.0215411
hypothetical gene (KP0228_04986)	0.0215411
hypothetical gene (KP0228_04988)	0.0215411
lamB 3	0.0215411
plsB	0.0215411
tyrB 2	0.0215411
bamA 2	0.0215411
sugB	0.0215411
soxS 3	0.0215411
soxR	0.0215411
sfaG 2	0.0215411
hypothetical gene (KP0228_05045)	0.0215411
acs	0.0215411
phnJ	0.0215411
pgaB	0.0215411
hypothetical gene (KP0228_05105)	0.0215411
frdB	0.0215411
mscM	0.0215411
ulaR	0.0215411
ulaE	0.0215411
rbsA 7	0.0215411
hypothetical gene (KP0228_05198)	0.0215411
cybC	0.0215411
hypothetical gene (KP0228_05205)	0.0215411
hexR 3	0.0215411
iolI	0.0215411
hypothetical gene (KP0228_05251)	0.0215411
ugpC 2	0.0215411
lacG 2	0.0215411
dauA 3	0.0215411
ufaA1	0.0215411
roxA 2	0.0215411
treS	0.142571
hypothetical gene (KP0228_00010)	0.142571
dmlR 1	0.142571
hypothetical gene (KP0228_00012)	0.142571
maeA	0.142571
hypothetical gene (KP0228_00015)	0.142571
yheS 1	0.142571
hypothetical gene (KP0228_00017)	0.142571
gsiC 1	0.142571
ddpC 1	0.142571
gsiA 1	0.142571
luxA	0.142571
hypothetical gene (KP0228_00025)	0.142571
hypothetical gene (KP0228_00028)	0.142571
fdnI	0.142571
fdnH	0.142571
fdnG 1	0.142571
fdnG 2	0.142571
lvr	0.142571
cbdA 1	0.142571
catA	0.142571
catC	0.142571
pcaR 1	0.142571
hypothetical gene (KP0228_00044)	0.142571
narZ	0.142571
narY	0.142571
cysW 1	0.142571
malK 1	0.142571
rhaS 1	0.142571
hypothetical gene (KP0228_00056)	0.142571
yicJ 1	0.142571
gstB 1	0.142571
fliY 1	0.142571
glnQ 1	0.142571
yecS 1	0.142571
fliY 2	0.142571
moxC	0.142571
yxeP 1	0.142571
limB 1	0.142571
aroK 1	0.142571
pgrR 1	0.142571
ygdR 1	0.142571
fecA 1	0.142571
nfdA 1	0.142571
curA	0.142571
sutR 1	0.142571
ydcZ	0.142571
hypothetical gene (KP0228_00082)	0.142571
vdh	0.142571
dhmA2	0.142571
ydcV 1	0.142571
ydcU	0.142571
potA 1	0.142571
lysN 1	0.142571
appC	0.142571
hypothetical gene (KP0228_00098)	0.142571
hypothetical gene (KP0228_00099)	0.142571
sutR 2	0.142571
ydcO	0.142571
hypothetical gene (KP0228_00105)	0.142571
hypothetical gene (KP0228_00106)	0.142571
tehA	0.142571
glgC 1	0.142571
rimL	0.142571
mdoD	0.142571
xylB 1	0.142571
pnbA	0.142571
hypothetical gene (KP0228_00114)	0.142571
pcaG	0.142571
quiA	0.142571
hypothetical gene (KP0228_00122)	0.142571
putative transporter	0.142571
iolW 1	0.142571
bglC	0.142571
ydgT	0.142571
ydgK	0.142571
rsxA	0.142571
rsxB	0.142571
rsxC	0.142571
rsxG	0.142571
rsxE	0.142571
nth	0.142571
gstA	0.142571
pdxY	0.142571
pdxH	0.142571
mliC	0.142571
anmK	0.142571
hypothetical gene (KP0228_00149)	0.142571
aaeB 1	0.142571
sodC	0.142571
ydhF	0.142571
nemR	0.142571
nemA	0.142571
purR	0.142571
ydhC	0.142571
cfa	0.142571
ribC	0.142571
mdtK	0.142571
asr	0.142571
yvdD	0.142571
NA	0.142571
NA	0.142571
hypothetical gene (KP0228_00176)	0.142571
gcvA 1	0.142571
hypothetical gene (KP0228_00178)	0.142571
hypothetical gene (KP0228_00182)	0.142571
hypothetical gene (KP0228_00183)	0.142571
hypothetical gene (KP0228_00187)	0.142571
cmlA	0.142571
gsiC 2	0.142571
gsiD 1	0.142571
oppF 1	0.142571
hypothetical gene (KP0228_00195)	0.142571
hypothetical gene (KP0228_00196)	0.142571
stp	0.142571
dmlR 2	0.142571
hypothetical gene (KP0228_00199)	0.142571
Isoxanthopterin deaminase	0.142571
ribY	0.142571
ophA1 1	0.142571
codAch2	0.142571
amnD 1	0.142571
hypothetical gene (KP0228_00207)	0.142571
cmpC 1	0.142571
putative FAD-linked oxidoreductase	0.142571
hypothetical gene (KP0228_00211)	0.142571
hypothetical gene (KP0228_00212)	0.142571
cynR 2	0.142571
scoA	0.142571
scoB	0.142571
thlA 1	0.142571
hbd 1	0.142571
hypothetical gene (KP0228_00219)	0.142571
benM 1	0.142571
alsD	0.142571
budB	0.142571
hypothetical gene (KP0228_00225)	0.142571
hypothetical gene (KP0228_00226)	0.142571
hypothetical gene (KP0228_00228)	0.142571
hypothetical gene (KP0228_00229)	0.142571
crrA	0.142571
hypothetical gene (KP0228_00232)	0.142571
ykfA	0.142571
hypothetical gene (KP0228_00235)	0.142571
hypothetical gene (KP0228_00236)	0.142571
ccmH 1	0.142571
ccmH 2	0.142571
dsbE	0.142571
ccmF	0.142571
ccmE	0.142571
ccmD	0.142571
ccmC	0.142571
ccmB	0.142571
ccmA	0.142571
Gluconate 2-dehydrogenase cytochrome c subunit	0.142571
Gluconate 2-dehydrogenase flavoprotein	0.142571
Gluconate 2-dehydrogenase subunit 3	0.142571
potA 2	0.142571
cysW 2	0.142571
hypothetical gene (KP0228_00252)	0.142571
ybiC	0.142571
fdhF 1	0.142571
yxeP 2	0.142571
ycaD 1	0.142571
mdtM 1	0.142571
hypothetical gene (KP0228_00260)	0.142571
glnQ 2	0.142571
yhfQ	0.142571
yfiZ	0.142571
fhuA 1	0.142571
ssuB 1	0.142571
ssuC 1	0.142571
hypothetical gene (KP0228_00272)	0.142571
ssuA 1	0.142571
ydbM	0.142571
msuD 1	0.142571
gltC 1	0.142571
3-mercaptopropionate dioxygenase	0.142571
glpE 1	0.142571
yfiH 1	0.142571
mhpT	0.142571
mhpE	0.142571
mhpF	0.142571
mhpD	0.142571
mhpC	0.142571
mhpA	0.142571
kdgR 1	0.142571
fecB 1	0.142571
putative ABC transporter ATP-binding protein	0.142571
modA 1	0.142571
dgoT 1	0.142571
hpd	0.142571
hypothetical gene (KP0228_00296)	0.142571
pykF	0.142571
ynhG	0.142571
sufE	0.142571
iscA 1	0.142571
hypothetical gene (KP0228_00307)	0.142571
betI 1	0.142571
lldD 1	0.142571
cnrA	0.142571
mdtN 1	0.142571
icaR	0.142571
hypothetical gene (KP0228_00313)	0.142571
cysL	0.142571
hmuT 1	0.142571
hmuU 1	0.142571
fecE 1	0.142571
xecA1	0.142571
hypothetical gene (KP0228_00322)	0.142571
menI	0.142571
putative FAD-linked oxidoreductase	0.142571
ppsR	0.142571
aroH	0.142571
hypothetical gene (KP0228_00331)	0.142571
btuD	0.142571
btuE	0.142571
btuC	0.142571
hypothetical gene (KP0228_00337)	0.142571
hcaR 1	0.142571
dadA 1	0.142571
amnD 2	0.142571
pheT	0.142571
pheS	0.142571
thrS 1	0.142571
hypothetical gene (KP0228_00348)	0.142571
hypothetical gene (KP0228_00349)	0.142571
pfkB	0.142571
hypothetical gene (KP0228_00351)	0.142571
hypothetical gene (KP0228_00352)	0.142571
hypothetical gene (KP0228_00353)	0.142571
oppD 1	0.142571
oppC	0.142571
oppA 1	0.142571
adhE 1	0.142571
hns 1	0.142571
rssB	0.142571
putative NTE family protein	0.142571
hypothetical gene (KP0228_00372)	0.142571
purU	0.142571
NA	0.142571
hypothetical gene (KP0228_00377)	0.142571
narJ	0.142571
narH	0.142571
narK	0.142571
nasA	0.142571
nasD 1	0.142571
cmpC 2	0.142571
cmpB	0.142571
nrtA	0.142571
nasR	0.142571
chaB	0.142571
hypothetical gene (KP0228_00398)	0.142571
hypothetical gene (KP0228_00399)	0.142571
prmC	0.142571
lolB	0.142571
ispE	0.142571
dauA 1	0.142571
nolA	0.142571
pth	0.142571
ychF	0.142571
thpA 1	0.142571
hypothetical gene (KP0228_00413)	0.142571
hypothetical gene (KP0228_00414)	0.142571
hypothetical gene (KP0228_00415)	0.142571
hypothetical gene (KP0228_00416)	0.142571
hypothetical gene (KP0228_00418)	0.142571
hypothetical gene (KP0228_00440)	0.142571
hypothetical gene (KP0228_00442)	0.142571
rluA 1	0.142571
hypothetical gene (KP0228_00447)	0.142571
cynR 3	0.142571
kgtP 1	0.142571
pcpR 1	0.142571
bltD	0.142571
pckA 1	0.142571
livF 1	0.142571
glnQ 3	0.142571
livJ 1	0.142571
tdcD	0.142571
tdcC	0.142571
tsaR 1	0.142571
hypothetical gene (KP0228_00465)	0.142571
hypothetical gene (KP0228_00466)	0.142571
hypothetical gene (KP0228_00467)	0.142571
hypothetical gene (KP0228_00468)	0.142571
hypothetical gene (KP0228_00469)	0.142571
hypothetical gene (KP0228_00470)	0.142571
hypothetical gene (KP0228_00471)	0.142571
treA	0.142571
fhuA 2	0.142571
emtA	0.142571
cvrA	0.142571
dadA 2	0.142571
hypothetical gene (KP0228_00479)	0.142571
nhaB	0.142571
hypothetical gene (KP0228_00484)	0.142571
Ureidoglycolate lyase	0.142571
ycgL	0.142571
minC	0.142571
rnd	0.142571
fadD	0.142571
hypothetical gene (KP0228_00496)	0.142571
sdaA	0.142571
hypothetical gene (KP0228_00505)	0.142571
ftsI 1	0.142571
ribZ 1	0.142571
prc	0.142571
proQ	0.142571
msrC	0.142571
yebS	0.142571
pphA 1	0.142571
hypothetical gene (KP0228_00524)	0.142571
hypothetical gene (KP0228_00525)	0.142571
yebZ	0.142571
pcoC 1	0.142571
exoX	0.142571
hypothetical gene (KP0228_00533)	0.142571
edd	0.142571
pykA	0.142571
lpxM	0.142571
znuA	0.142571
znuB	0.142571
ruvA	0.142571
ruvC	0.142571
aspS	0.142571
yecD	0.142571
cmoA	0.142571
cutC 1	0.142571
hypothetical gene (KP0228_00557)	0.142571
argS	0.142571
yesR	0.142571
uspC	0.142571
otsA	0.142571
rbsC 1	0.142571
araG	0.142571
araF	0.142571
hsrA 1	0.142571
ftnA 2	0.142571
hypothetical gene (KP0228_00573)	0.142571
hypothetical gene (KP0228_00575)	0.142571
dapA 1	0.142571
pgsA	0.142571
uvrC	0.142571
hypothetical gene (KP0228_00583)	0.142571
yecS 2	0.142571
fliY 3	0.142571
amyA	0.142571
yedQ	0.142571
yedA	0.142571
vsr	0.142571
dcm 1	0.142571
ompN 1	0.142571
pgrR 2	0.142571
erfK	0.142571
cbl 1	0.142571
oxyR 1	0.142571
fyuA	0.142571
acuR	0.142571
acuI	0.142571
menH 1	0.142571
pmrD	0.142571
yeeO	0.142571
hypothetical gene (KP0228_00731)	0.142571
hypothetical gene (KP0228_00732)	0.142571
yeaP 1	0.142571
cpo	0.142571
hypothetical gene (KP0228_00735)	0.142571
hypothetical gene (KP0228_00737)	0.142571
hypothetical gene (KP0228_00739)	0.142571
putative signaling protein	0.142571
hypothetical gene (KP0228_00741)	0.142571
hypothetical gene (KP0228_00743)	0.142571
dacD	0.142571
sbcB	0.142571
plaP	0.142571
yhaJ 1	0.142571
hisD	0.142571
hisC	0.142571
hisB	0.142571
hisH	0.142571
hisA	0.142571
hisF	0.142571
wbgU 1	0.142571
wbgU 2	0.142571
rfbC	0.142571
rfbD 2	0.142571
rffH 1	0.142571
rffG 1	0.142571
gnd	0.142571
hypothetical gene (KP0228_00798)	0.142571
hypothetical gene (KP0228_00799)	0.142571
hypothetical gene (KP0228_00800)	0.142571
galF	0.142571
corC 2	0.142571
hypothetical gene (KP0228_00803)	0.142571
dcd	0.142571
walK	0.142571
phoP 2	0.142571
hypothetical gene (KP0228_00811)	0.142571
mdtA	0.142571
mdtB	0.142571
mdtD	0.142571
baeS	0.142571
baeR	0.142571
ydcP 2	0.142571
oppF 3	0.142571
ddpA 1	0.142571
yniC 1	0.142571
xylB 2	0.142571
mtlK	0.142571
degA	0.142571
rbtD	0.142571
araB 1	0.142571
csbX 2	0.142571
fbaB	0.142571
thiM	0.142571
uspA 1	0.142571
oxyR 2	0.142571
ade2	0.142571
dmlR 4	0.142571
rcnB 1	0.142571
yafP 1	0.142571
apbC	0.142571
metG	0.142571
yehT	0.142571
yehX	0.142571
yehY	0.142571
dld	0.142571
pat	0.142571
pbpG	0.142571
yohD	0.142571
oprM 1	0.142571
bglB	0.142571
bglG	0.142571
oprB	0.142571
dusC	0.142571
yohK 1	0.142571
cdd	0.142571
mglA 1	0.142571
mglB	0.142571
hypothetical gene (KP0228_00876)	0.142571
folE	0.142571
yeiG	0.142571
cirA	0.142571
cmpR 1	0.142571
nfo	0.142571
fruA 1	0.142571
setB	0.142571
yeiP	0.142571
uxuA 1	0.142571
por 1	0.142571
yeiR	0.142571
appA 2	0.142571
yejB	0.142571
bcr 1	0.142571
rsuA	0.142571
radD 1	0.142571
allS 1	0.142571
nylB	0.142571
nudK 1	0.142571
hypothetical gene (KP0228_00913)	0.142571
yojI	0.142571
alkB	0.142571
ada 1	0.142571
apbE 1	0.142571
rcsB	0.142571
nrdA	0.142571
glpQ 1	0.142571
glpT 1	0.142571
glpB	0.142571
glpC	0.142571
rhmD 1	0.142571
rhmD 2	0.142571
rhmR	0.142571
hypothetical gene (KP0228_00943)	0.142571
nudI	0.142571
menE	0.142571
menC	0.142571
menH 2	0.142571
menF	0.142571
Acetyltransferase	0.142571
rbn 1	0.142571
nuoN	0.142571
nuoM	0.142571
nuoL	0.142571
nuoJ	0.142571
nuoG	0.142571
nuoF	0.142571
nuoC	0.142571
nuoB	0.142571
alaA	0.142571
yfbT	0.142571
yfcE	0.142571
yfcF	0.142571
yfcG 1	0.142571
Epimerase family protein	0.142571
hypothetical gene (KP0228_00981)	0.142571
hisM	0.142571
hisJ 1	0.142571
argT	0.142571
ubiX	0.142571
purF	0.142571
dedD	0.142571
flk	0.142571
garP 1	0.142571
mnmC 2	0.142571
hypothetical gene (KP0228_01001)	0.142571
mepA 2	0.142571
aroC	0.142571
prmB	0.142571
smrA 1	0.142571
fadI	0.142571
hypothetical gene (KP0228_01011)	0.142571
yfdC	0.142571
hypothetical gene (KP0228_01016)	0.142571
hypothetical gene (KP0228_01017)	0.142571
cynR 4	0.142571
glk	0.142571
gpr 1	0.142571
mntH	0.142571
nupC 1	0.142571
yfgF 1	0.142571
hypothetical gene (KP0228_01035)	0.142571
gltX	0.142571
NA	0.142571
cynR 5	0.142571
zipA	0.142571
cysK	0.142571
ptsI	0.142571
hypothetical gene (KP0228_01051)	0.142571
pdxK	0.142571
tauR	0.142571
hypothetical gene (KP0228_01054)	0.142571
cysM	0.142571
cysA 1	0.142571
cysW 3	0.142571
yfeX	0.142571
yfeZ	0.142571
hemF	0.142571
hypothetical gene (KP0228_01066)	0.142571
eutK	0.142571
eutL	0.142571
eutC 1	0.142571
eutB 1	0.142571
hypothetical gene (KP0228_01071)	0.142571
hypothetical gene (KP0228_01072)	0.142571
ftsA 1	0.142571
eutD	0.142571
hypothetical gene (KP0228_01079)	0.142571
eutQ	0.142571
tal	0.142571
tktB	0.142571
gltD 1	0.142571
hypothetical gene (KP0228_01092)	0.142571
tmcA	0.142571
hypothetical gene (KP0228_01095)	0.142571
dapA 2	0.142571
hypothetical gene (KP0228_01101)	0.142571
bepA 1	0.142571
hypothetical gene (KP0228_01104)	0.142571
hda	0.142571
upp	0.142571
bglA 1	0.142571
purM	0.142571
purN	0.142571
yfgF 2	0.142571
hypothetical gene (KP0228_01115)	0.142571
yofA 1	0.142571
hypothetical gene (KP0228_01117)	0.142571
chuR 1	0.142571
betC	0.142571
ratA	0.142571
pasI	0.142571
bamE	0.142571
recN	0.142571
grpE	0.142571
rpsP	0.142571
rimM	0.142571
trmD	0.142571
hypothetical gene (KP0228_01202)	0.142571
hypothetical gene (KP0228_01203)	0.142571
hypothetical gene (KP0228_01206)	0.142571
aroF	0.142571
6-deoxy-6-sulfogluconolactonase	0.142571
bamD	0.142571
yfiH 2	0.142571
clpB 1	0.142571
NA	0.142571
kgtP 2	0.142571
pssA	0.142571
ung	0.142571
grcA	0.142571
yfiC	0.142571
nadB	0.142571
rseA	0.142571
rseB	0.142571
hypothetical gene (KP0228_01235)	0.142571
lepA	0.142571
recO	0.142571
pdxJ	0.142571
yfhL	0.142571
murR	0.142571
pgpC	0.142571
tadA	0.142571
mltF 1	0.142571
glrK	0.142571
glrR	0.142571
glyA1	0.142571
yphA	0.142571
nagC 1	0.142571
hypothetical gene (KP0228_01260)	0.142571
hcaT	0.142571
hypothetical gene (KP0228_01262)	0.142571
hypothetical gene (KP0228_01264)	0.142571
hypothetical gene (KP0228_01265)	0.142571
suhB 1	0.142571
trmJ	0.142571
iscS	0.142571
hscA	0.142571
pepB	0.142571
hypothetical gene (KP0228_01278)	0.142571
sseA	0.142571
yfhM	0.142571
hypothetical gene (KP0228_01332)	0.142571
hypothetical gene (KP0228_01333)	0.142571
pgrR 3	0.142571
hypothetical gene (KP0228_01335)	0.142571
bepF	0.142571
bepE	0.142571
nsrR 1	0.142571
gbuA	0.142571
hypothetical gene (KP0228_01342)	0.142571
efe 1	0.142571
fliY 4	0.142571
tcyC	0.142571
ghrA 1	0.142571
fabG 1	0.142571
hypothetical gene (KP0228_01349)	0.142571
pheC	0.142571
hypothetical gene (KP0228_01351)	0.142571
fimA 1	0.142571
yadV 1	0.142571
fimD 1	0.142571
hypothetical gene (KP0228_01355)	0.142571
hypothetical gene (KP0228_01356)	0.142571
yraI	0.142571
fimA 2	0.142571
ald1	0.142571
acoR	0.142571
azoR 1	0.142571
ygaV	0.142571
ygaP	0.142571
hypothetical gene (KP0228_01367)	0.142571
hypothetical gene (KP0228_01370)	0.142571
gabR 1	0.142571
ahpD	0.142571
nrdE	0.142571
proV	0.142571
proW	0.142571
proX	0.142571
ygaZ 1	0.142571
hypothetical gene (KP0228_01382)	0.142571
emrA 1	0.142571
emrB 1	0.142571
leuA 1	0.142571
nimR 1	0.142571
gshA	0.142571
yqaB	0.142571
recX	0.142571
pncC 2	0.142571
mntB 4	0.142571
fepC 2	0.142571
hypothetical gene (KP0228_01406)	0.142571
srlE	0.142571
srlB	0.142571
srlD	0.142571
hypothetical gene (KP0228_01412)	0.142571
bglF 2	0.142571
symE 1	0.142571
hycI	0.142571
hycE	0.142571
hycD	0.142571
hyfB	0.142571
hyfA 2	0.142571
hypD	0.142571
hypE	0.142571
fhlA	0.142571
gmuD 1	0.142571
hypothetical gene (KP0228_01441)	0.142571
scrY 2	0.142571
licC 1	0.142571
mak 1	0.142571
fhuC 1	0.142571
mntB 6	0.142571
hypothetical gene (KP0228_01455)	0.142571
hypothetical gene (KP0228_01457)	0.142571
hmuU 2	0.142571
hcpA 1	0.142571
hypothetical gene (KP0228_01464)	0.142571
hosA	0.142571
dmlR 6	0.142571
rpoS	0.142571
cysJ 1	0.142571
mazG	0.142571
gudD	0.142571
gudX	0.142571
gudP 1	0.142571
truC	0.142571
hypothetical gene (KP0228_01506)	0.142571
hypothetical gene (KP0228_01509)	0.142571
sdaC 1	0.142571
sdaB	0.142571
ssuA 2	0.142571
dmoA	0.142571
hypothetical gene (KP0228_01519)	0.142571
fucO	0.142571
fucI	0.142571
fucK	0.142571
glpR 2	0.142571
mltA	0.142571
cobU	0.142571
cbiO	0.142571
cbiQ	0.142571
cbiM	0.142571
cbiJ	0.142571
araC 1	0.142571
pduA 1	0.142571
ddrA 1	0.142571
hypothetical gene (KP0228_01572)	0.142571
yvqK 1	0.142571
adhE 3	0.142571
cobD 2	0.142571
argA	0.142571
recD	0.142571
recB	0.142571
ptrA 1	0.142571
hypothetical gene (KP0228_01592)	0.142571
ptsP	0.142571
mutH	0.142571
yhdN 1	0.142571
lplT	0.142571
aas	0.142571
galR	0.142571
lldR 1	0.142571
gmuD 2	0.142571
licC 3	0.142571
lysA	0.142571
hypothetical gene (KP0228_01614)	0.142571
lacF	0.142571
araQ	0.142571
yesO	0.142571
araE	0.142571
gltC 2	0.142571
yqeG	0.142571
hypothetical gene (KP0228_01634)	0.142571
hypothetical gene (KP0228_01635)	0.142571
uhpA 1	0.142571
yadV 2	0.142571
xerD 1	0.142571
fim	0.142571
fimC 1	0.142571
fimD 3	0.142571
sfaH	0.142571
mdtN 2	0.142571
mdtO	0.142571
kefF 1	0.142571
hypothetical gene (KP0228_01694)	0.142571
pepP	0.142571
hypothetical gene (KP0228_01705)	0.142571
pgk	0.142571
loiP	0.142571
oprD	0.142571
ilvB 1	0.142571
nadX	0.142571
andAa	0.142571
xylE 2	0.142571
ndoA	0.142571
lgoT 1	0.142571
speA	0.142571
endA	0.142571
rsmE	0.142571
hypothetical gene (KP0228_01747)	0.142571
hypothetical gene (KP0228_01748)	0.142571
rdgB	0.142571
trmB	0.142571
speC	0.142571
hypothetical gene (KP0228_01798)	0.142571
hypothetical gene (KP0228_01800)	0.142571
hypothetical gene (KP0228_01802)	0.142571
hypothetical gene (KP0228_01806)	0.142571
hypothetical gene (KP0228_01807)	0.142571
hypothetical gene (KP0228_01808)	0.142571
hypothetical gene (KP0228_01816)	0.142571
hypothetical gene (KP0228_01817)	0.142571
hypothetical gene (KP0228_01818)	0.142571
dnaB 1	0.142571
ywqD	0.142571
hypothetical gene (KP0228_01823)	0.142571
cbs	0.142571
metC 1	0.142571
dmlR 7	0.142571
xylB 3	0.142571
hypothetical gene (KP0228_01835)	0.142571
hypothetical gene (KP0228_01837)	0.142571
clcD 1	0.142571
Non-reducing end alpha-L-arabinofuranosidase BoGH43A	0.142571
yicJ 2	0.142571
yghB	0.142571
hypothetical gene (KP0228_01849)	0.142571
plsC	0.142571
qseB	0.142571
parE	0.142571
hypothetical gene (KP0228_01861)	0.142571
cpdA 1	0.142571
ribB	0.142571
glnE	0.142571
ygiF	0.142571
plsY	0.142571
ureG	0.142571
rpoD	0.142571
hypothetical gene (KP0228_01895)	0.142571
evgS	0.142571
pduE 2	0.142571
pduD 2	0.142571
dhaB	0.142571
hypothetical gene (KP0228_01909)	0.142571
dhaR	0.142571
yqjH	0.142571
yqjI	0.142571
lsrF 1	0.142571
lsrB 1	0.142571
lsrD 1	0.142571
lsrA	0.142571
hypothetical gene (KP0228_01930)	0.142571
afr 1	0.142571
alx	0.142571
uxaC	0.142571
lldR 2	0.142571
yqjA	0.142571
mzrA	0.142571
yhaJ 2	0.142571
garL	0.142571
garD	0.142571
kdgK 1	0.142571
gatY	0.142571
fruA 2	0.142571
fruB 2	0.142571
gatA	0.142571
gatD	0.142571
srlR 3	0.142571
lpoA	0.142571
hypothetical gene (KP0228_01980)	0.142571
yhbU	0.142571
pnp	0.142571
infB	0.142571
obgE	0.142571
yhbE	0.142571
mlaD	0.142571
mlaF	0.142571
rpoN	0.142571
arcB	0.142571
uxuA 2	0.142571
exuT 2	0.142571
rimO 2	0.142571
gltB	0.142571
zapE 1	0.142571
degQ	0.142571
argR	0.142571
aaeA 2	0.142571
mreD	0.142571
acrE	0.142571
acrF	0.142571
NA	0.142571
caiE 2	0.142571
tsaC	0.142571
trkA	0.142571
arfA	0.142571
rplB	0.142571
rplD	0.142571
rpsJ	0.142571
tufA 1	0.142571
fusA 2	0.142571
yheS 2	0.142571
hypothetical gene (KP0228_02173)	0.142571
crp	0.142571
argD	0.142571
codA 1	0.142571
trpS	0.142571
damX	0.142571
aroB	0.142571
igaA	0.142571
hslO	0.142571
pckA 2	0.142571
envZ 1	0.142571
rpsA 1	0.142571
feoA	0.142571
feoB 2	0.142571
malP 1	0.142571
malT	0.142571
glpR 3	0.142571
glpD	0.142571
glgA	0.142571
glgB	0.142571
yhhX	0.142571
ugpA 1	0.142571
ugpB 1	0.142571
lptB 2	0.142571
livK	0.142571
puuE	0.142571
gabR 2	0.142571
rpoH	0.142571
ftsX	0.142571
ftsY	0.142571
hypothetical gene (KP0228_02268)	0.142571
zntA	0.142571
tusA 1	0.142571
hypothetical gene (KP0228_02273)	0.142571
arnT	0.142571
arnA	0.142571
arnC	0.142571
nikA	0.142571
nikE	0.142571
Magnesium transporter MgtE	0.142571
pitA	0.142571
phoC 1	0.142571
gor	0.142571
adh1 1	0.142571
dmlR 9	0.142571
hypothetical gene (KP0228_02309)	0.142571
kdgK 2	0.142571
hypothetical gene (KP0228_02311)	0.142571
cph2 1	0.142571
bcsC	0.142571
bcsZ	0.142571
bcsB 1	0.142571
bcsA	0.142571
hypothetical gene (KP0228_02318)	0.142571
hypothetical gene (KP0228_02320)	0.142571
hypothetical gene (KP0228_02322)	0.142571
Endoglucanase	0.142571
acsD	0.142571
acsC	0.142571
bcsB 2	0.142571
hypothetical gene (KP0228_02329)	0.142571
dppC	0.142571
hypothetical gene (KP0228_02338)	0.142571
eptB	0.142571
hypothetical gene (KP0228_02341)	0.142571
bisC	0.142571
yiaD	0.142571
kdgK 3	0.142571
hypothetical gene (KP0228_02353)	0.142571
xylB 4	0.142571
xylF	0.142571
xylG 1	0.142571
xylR	0.142571
malS	0.142571
yibF 1	0.142571
yibH 1	0.142571
mtlA	0.142571
cysE	0.142571
rfaF	0.142571
hypothetical gene (KP0228_02402)	0.142571
hypothetical gene (KP0228_02403)	0.142571
rfaG	0.142571
epsJ 2	0.142571
hypothetical gene (KP0228_02416)	0.142571
ybhR 1	0.142571
hypothetical gene (KP0228_02424)	0.142571
prpB	0.142571
ada 2	0.142571
clcA 1	0.142571
spoT	0.142571
hypothetical gene (KP0228_02442)	0.142571
sbp	0.142571
glpK 1	0.142571
xanP 1	0.142571
malP 3	0.142571
nlpA	0.142571
hypothetical gene (KP0228_02469)	0.142571
bmr3	0.142571
oprM 2	0.142571
bcr 2	0.142571
murQ 1	0.142571
galD	0.142571
gbpR 2	0.142571
galA	0.142571
pcaK 2	0.142571
ascG 4	0.142571
licC 4	0.142571
lamB 1	0.142571
phnS	0.142571
phnR	0.142571
phnW	0.142571
uhpT	0.142571
hypothetical gene (KP0228_02514)	0.142571
malP 4	0.142571
aspT 1	0.142571
dgoD	0.142571
dgoK1 1	0.142571
recF 1	0.142571
dnaA	0.142571
mdtL	0.142571
yidZ	0.142571
hypothetical gene (KP0228_02551)	0.142571
chrR	0.142571
adeP	0.142571
yieH	0.142571
bglH 2	0.142571
pstA	0.142571
pstS	0.142571
glmU	0.142571
atpA	0.142571
atpI	0.142571
mnmG	0.142571
Flavodoxin	0.142571
viaA	0.142571
rbsK 1	0.142571
mobA 2	0.142571
yihG	0.142571
polA	0.142571
engB	0.142571
yihI	0.142571
hemN 2	0.142571
ntrC	0.142571
glnL	0.142571
nlhH	0.142571
hypothetical gene (KP0228_02614)	0.142571
fdoG 2	0.142571
hypothetical gene (KP0228_02624)	0.142571
fbaA 2	0.142571
rafR	0.142571
rafA	0.142571
lsrD 2	0.142571
rhaA	0.142571
rhaS 2	0.142571
cpxP	0.142571
menA	0.142571
ftsN	0.142571
cytR 2	0.142571
hypothetical gene (KP0228_02666)	0.142571
hypothetical gene (KP0228_02668)	0.142571
yijE	0.142571
gldA 1	0.142571
gldA 2	0.142571
argE	0.142571
oxyR 3	0.142571
fbaA 3	0.142571
yhdN 3	0.142571
ansA	0.142571
sppA	0.142571
ydjA	0.142571
topB 1	0.142571
ppsC 1	0.142571
fbpC2	0.142571
ynjC	0.142571
ydjZ 1	0.142571
xthA	0.142571
astC 1	0.142571
chbB	0.142571
chbA 3	0.142571
chbR 1	0.142571
chbF	0.142571
chbG	0.142571
katE	0.142571
tcyP	0.142571
kduD 2	0.142571
hypothetical gene (KP0228_02766)	0.142571
pfeA	0.142571
yciB	0.142571
fiu	0.142571
trpB	0.142571
trpC	0.142571
trpGD	0.142571
yciV	0.142571
topA 2	0.142571
pgpB	0.142571
lapB 2	0.142571
hypothetical gene (KP0228_02886)	0.142571
sapB	0.142571
yhfK	0.142571
hypothetical gene (KP0228_03004)	0.142571
bdcA 1	0.142571
fabG 4	0.142571
yesS	0.142571
pgrR 7	0.142571
ytnP	0.142571
dapL	0.142571
tyrB 1	0.142571
hypothetical gene (KP0228_03025)	0.142571
aroP 1	0.142571
hypothetical gene (KP0228_03028)	0.142571
glpR 4	0.142571
ttcA	0.142571
ompN 2	0.142571
hypothetical gene (KP0228_03043)	0.142571
hypothetical gene (KP0228_03044)	0.142571
maoA	0.142571
paaH	0.142571
paaK	0.142571
hypothetical gene (KP0228_03065)	0.142571
hypothetical gene (KP0228_03067)	0.142571
oprM 3	0.142571
slyA 2	0.142571
pgrR 8	0.142571
gdhA 2	0.142571
astD 2	0.142571
astB 2	0.142571
cycA 1	0.142571
hypothetical gene (KP0228_03083)	0.142571
hypothetical gene (KP0228_03087)	0.142571
hypothetical gene (KP0228_03089)	0.142571
hypothetical gene (KP0228_03090)	0.142571
hypothetical gene (KP0228_03091)	0.142571
zntB 2	0.142571
malI	0.142571
rstA	0.142571
ydgC	0.142571
uspE	0.142571
abgB 2	0.142571
pcaF	0.142571
pcaB	0.142571
catD 1	0.142571
fumB	0.142571
ttdT	0.142571
mqo 2	0.142571
gltC 3	0.142571
citG 1	0.142571
Thermostable carboxypeptidase 1	0.142571
bioD1 1	0.142571
dmsD	0.142571
ynfE 1	0.142571
ynfE 2	0.142571
ydfG	0.142571
dcp	0.142571
hypothetical gene (KP0228_03181)	0.142571
pncC 3	0.142571
fucA 2	0.142571
Hgd 1	0.142571
bla 1	0.142571
cdhR 2	0.142571
metE 1	0.142571
livH 4	0.142571
hypothetical gene (KP0228_03212)	0.142571
hypothetical gene (KP0228_03217)	0.142571
hypothetical gene (KP0228_03218)	0.142571
sotB 1	0.142571
yddE	0.142571
fabG 5	0.142571
tabA 1	0.142571
adh1 2	0.142571
ysnE	0.142571
gltR 1	0.142571
sad 1	0.142571
glsA2	0.142571
hypothetical gene (KP0228_03235)	0.142571
ycdT 2	0.142571
uxaB 1	0.142571
hypothetical gene (KP0228_03241)	0.142571
hypothetical gene (KP0228_03242)	0.142571
mdtG 1	0.142571
hypothetical gene (KP0228_03249)	0.142571
gltR 2	0.142571
Nitronate monooxygenase	0.142571
metN2	0.142571
metQ 4	0.142571
efe 2	0.142571
hypothetical gene (KP0228_03259)	0.142571
rclR 3	0.142571
pobB	0.142571
cynR 7	0.142571
hpxO	0.142571
hipA	0.142571
mrkD 2	0.142571
fimD 4	0.142571
lpfB 1	0.142571
fimA 4	0.142571
hypothetical gene (KP0228_03278)	0.142571
hypothetical gene (KP0228_03279)	0.142571
putative signaling protein	0.142571
besA	0.142571
hypothetical gene (KP0228_03283)	0.142571
malH	0.142571
malX 2	0.142571
hypothetical gene (KP0228_03289)	0.142571
cynR 8	0.142571
mmsB 2	0.142571
garK 3	0.142571
ttuB 3	0.142571
thlA 3	0.142571
carA 1	0.142571
hypothetical gene (KP0228_03301)	0.142571
rbsK 2	0.142571
srlR 5	0.142571
deoC 1	0.142571
xylB 5	0.142571
pchR 2	0.142571
HTH-type transcriptional regulator	0.142571
gpr 2	0.142571
Lactonase drp35	0.142571
yhdN 5	0.142571
yhdN 6	0.142571
hypothetical gene (KP0228_03322)	0.142571
pgtB	0.142571
pgtC	0.142571
pgtP	0.142571
rhtB 1	0.142571
fruA 3	0.142571
mngA	0.142571
ulaA 2	0.142571
ulaB 1	0.142571
ulaC 2	0.142571
oxlT	0.142571
ydaF 1	0.142571
fadR 2	0.142571
hypothetical gene (KP0228_03357)	0.142571
hypothetical gene (KP0228_03358)	0.142571
yjhB 1	0.142571
hypothetical gene (KP0228_03360)	0.142571
Nitronate monooxygenase	0.142571
amaB 1	0.142571
pucG	0.142571
glnQ 4	0.142571
yecS 3	0.142571
tcyB	0.142571
fliY 5	0.142571
glvR 3	0.142571
hypothetical gene (KP0228_03373)	0.142571
atzE	0.142571
hypothetical gene (KP0228_03377)	0.142571
asd 2	0.142571
putative HTH-type transcriptional regulator	0.142571
emrA 2	0.142571
emrB 2	0.142571
fabF 1	0.142571
hypothetical gene (KP0228_03398)	0.142571
pgdA	0.142571
hypothetical gene (KP0228_03400)	0.142571
mcbR	0.142571
pucI	0.142571
guaD 2	0.142571
ydaM	0.142571
iolE 1	0.142571
ntdC	0.142571
hypothetical gene (KP0228_03409)	0.142571
tenA 2	0.142571
ssuB 2	0.142571
ribX 2	0.142571
Putative thiamine biosynthesis protein	0.142571
dat	0.142571
yofA 2	0.142571
ykuV	0.142571
envZ 2	0.142571
ompR 2	0.142571
Epoxide hydrolase B	0.142571
hypothetical gene (KP0228_03421)	0.142571
pqqB	0.142571
pqqD	0.142571
skfB	0.142571
ptrA 2	0.142571
ipuF	0.142571
mrdA 1	0.142571
hypothetical gene (KP0228_03429)	0.142571
hypothetical gene (KP0228_03430)	0.142571
dmlR 15	0.142571
katG	0.142571
zapE 2	0.142571
ydjE 2	0.142571
putative oxidoreductase	0.142571
fieF 2	0.142571
fliY 6	0.142571
hypothetical gene (KP0228_03441)	0.142571
hypothetical gene (KP0228_03445)	0.142571
htrE 2	0.142571
hypothetical gene (KP0228_03462)	0.142571
cadA	0.142571
iolX	0.142571
afr 2	0.142571
mglA 2	0.142571
rbsC 5	0.142571
scrB	0.142571
scrK	0.142571
hypothetical gene (KP0228_03483)	0.142571
fhuC 2	0.142571
yhdN 7	0.142571
ddpF	0.142571
ddpA 2	0.142571
hypothetical gene (KP0228_03499)	0.142571
betA	0.142571
ybdG	0.142571
fabG 8	0.142571
rbsC 6	0.142571
sorC 1	0.142571
dxs 1	0.142571
entD	0.142571
fepA 1	0.142571
fes	0.142571
entF	0.142571
entC	0.142571
cstA	0.142571
hypothetical gene (KP0228_03535)	0.142571
rbsC 7	0.142571
hypothetical gene (KP0228_03541)	0.142571
mtnK	0.142571
mtnA	0.142571
codA 2	0.142571
hypothetical gene (KP0228_03550)	0.142571
codB	0.142571
ydjH 2	0.142571
rbsC 8	0.142571
mtnC	0.142571
ybdL	0.142571
cysH 2	0.142571
ybdO 1	0.142571
dsbG	0.142571
ahpF	0.142571
dcuD	0.142571
pagP	0.142571
ybdO 2	0.142571
dacA	0.142571
rlpA	0.142571
mrdA 2	0.142571
lptE	0.142571
leuS	0.142571
cdiA	0.142571
shlB	0.142571
gltI	0.142571
lnt	0.142571
NA	0.142571
NA	0.142571
asnB	0.142571
nagC 3	0.142571
nagE	0.142571
chiP	0.142571
kdpD	0.142571
dtpD	0.142571
pcp	0.142571
sucC	0.142571
sucD	0.142571
dpp5	0.142571
NA	0.142571
nadA	0.142571
zitB	0.142571
galM	0.142571
ylmA	0.142571
modB	0.142571
cysA 2	0.142571
hypothetical gene (KP0228_03700)	0.142571
hutI	0.142571
proY 1	0.142571
bioD1 2	0.142571
moaE	0.142571
gudP 2	0.142571
dinG 2	0.142571
hypothetical gene (KP0228_03748)	0.142571
ybiO	0.142571
glnQ 6	0.142571
glnH 2	0.142571
dps	0.142571
rhtA	0.142571
ompX	0.142571
bglA 3	0.142571
Alpha-xylosidase BoGH31A	0.142571
ybiV	0.142571
cutC 2	0.142571
cutD	0.142571
moeB	0.142571
moeA	0.142571
gsiA 3	0.142571
gsiB 2	0.142571
hypothetical gene (KP0228_03783)	0.142571
dacC	0.142571
grxA	0.142571
nfsA 2	0.142571
potF	0.142571
potA 3	0.142571
ybjO	0.142571
artJ 1	0.142571
artM 2	0.142571
artQ 2	0.142571
artP	0.142571
ybjP	0.142571
cph2 2	0.142571
amiD	0.142571
hypothetical gene (KP0228_03865)	0.142571
ltaE	0.142571
catD 2	0.142571
hcr	0.142571
hcp	0.142571
clpA	0.142571
aat	0.142571
lrp 2	0.142571
serS	0.142571
dmsA 2	0.142571
dmsB 2	0.142571
ycaD 2	0.142571
pflB	0.142571
ycaO	0.142571
hypothetical gene (KP0228_03897)	0.142571
serC	0.142571
rpsA 2	0.142571
hypothetical gene (KP0228_03909)	0.142571
cmoM	0.142571
mukB	0.142571
hypothetical gene (KP0228_03915)	0.142571
ompF	0.142571
dpaL	0.142571
sdaC 2	0.142571
amaB 2	0.142571
yxeP 5	0.142571
zapC	0.142571
fabA	0.142571
mgsA	0.142571
appY	0.142571
yccX	0.142571
oppA 2	0.142571
ophA1 2	0.142571
cbdA 2	0.142571
caiT	0.142571
puuC	0.142571
puuD	0.142571
NAD(P)H dehydrogenase (quinone)	0.142571
rutG	0.142571
rutA	0.142571
putP 2	0.142571
nupC 2	0.142571
efeO	0.142571
efeB	0.142571
hypothetical gene (KP0228_04004)	0.142571
[truncated: 351 more rows]

## Sheet: Sheet 7
Supplementary Sheet 7 - Results of genome-wide association study of polymyxin resistance using all included genomes
Gene	P
mgrB	0
crrB	6.55093e-05
hypothetical gene (KP0228_03376)	0.00049132
malT	0.00134294
dgoD	0.00134294
gldA 1	0.00134294
hypothetical gene (KP0228_03192)	0.00134294
lacY 3	0.00134294
hypothetical gene (KP0228_04175)	0.00134294
D-threonine aldolase	0.00134294
angR	0.00255486
hypothetical gene (KP0228_00798)	0.00255486
hypothetical gene (KP0228_00799)	0.00255486
oppD 2	0.00255486
dauA 2	0.00255486
hypothetical gene (KP0228_01619)	0.00255486
manP	0.00255486
gltC 5	0.00255486
prr	0.00533901
tehA	0.00533901
hypothetical gene (KP0228_00219)	0.00533901
putative ABC transporter permease protein	0.00533901
sufC	0.00533901
narL	0.00533901
prc	0.00533901
fyuA	0.00533901
ugd	0.00533901
fruA 1	0.00533901
adrB 2	0.00533901
Acetyltransferase Pat	0.00533901
msuD 2	0.00533901
hdeB 2	0.00533901
pstB	0.00533901
hypothetical gene (KP0228_02668)	0.00533901
hypothetical gene (KP0228_02881)	0.00533901
glpR 4	0.00533901
oxyR 4	0.00533901
hypothetical gene (KP0228_03460)	0.00533901
dxs 1	0.00533901
pmrA	0.00533901
perR 3	0.00533901
dmsA 2	0.00533901
pqiB 2	0.00533901
putA	0.00533901
mfd	0.00533901
hypothetical gene (KP0228_04168)	0.00533901
thiG	0.00533901
lamB 3	0.00533901
pgaA	0.00533901
smvA	0.0150016
hypothetical gene (KP0228_00228)	0.0150016
crrA	0.0150016
feuC	0.0150016
putative ABC transporter ATP-binding protein	0.0150016
livH 1	0.0150016
rnd	0.0150016
pabB	0.0150016
adrB 1	0.0150016
hypothetical gene (KP0228_00505)	0.0150016
rlmA	0.0150016
argS	0.0150016
hypothetical gene (KP0228_00590)	0.0150016
Putative multidrug export ATP-binding/permease protein	0.0150016
irtA	0.0150016
ppsE 1	0.0150016
hypothetical gene (KP0228_00653)	0.0150016
hisH	0.0150016
galF	0.0150016
udk	0.0150016
phoP 2	0.0150016
Beta-glucosidase BoGH3B	0.0150016
hypothetical gene (KP0228_00910)	0.0150016
eco	0.0150016
apbE 1	0.0150016
purL	0.0150016
yadV 1	0.0150016
fimD 2	0.0150016
ygaP	0.0150016
hypothetical gene (KP0228_02357)	0.0150016
ydjZ 2	0.0150016
chbC	0.0150016
nreC	0.0150016
cadC	0.0150016
artQ 2	0.0150016
phoQ	0.0150016
yghA	0.0342614
ydhP 1	0.0342614
hypothetical gene (KP0228_00027)	0.0342614
fdnG 1	0.0342614
benC	0.0342614
scrY 1	0.0342614
glnQ 1	0.0342614
limB 1	0.0342614
tehB 1	0.0342614
putative transporter	0.0342614
iolW 1	0.0342614
rsxC	0.0342614
pdxY	0.0342614
ycdT 1	0.0342614
grxD	0.0342614
hypothetical gene (KP0228_00181)	0.0342614
gsiD 1	0.0342614
dmlR 2	0.0342614
amnD 1	0.0342614
hypothetical gene (KP0228_00232)	0.0342614
ccmH 2	0.0342614
ccmB	0.0342614
mhpF	0.0342614
iscA 1	0.0342614
hypothetical gene (KP0228_00307)	0.0342614
fecE 1	0.0342614
metQ 1	0.0342614
hypothetical gene (KP0228_00372)	0.0342614
narG	0.0342614
narX	0.0342614
nasD 1	0.0342614
nrtA	0.0342614
hypothetical gene (KP0228_00398)	0.0342614
hypothetical gene (KP0228_00417)	0.0342614
hypothetical gene (KP0228_00443)	0.0342614
hypothetical gene (KP0228_00445)	0.0342614
rluA 1	0.0342614
ais	0.0342614
hypothetical gene (KP0228_00465)	0.0342614
fhuA 2	0.0342614
dsbB	0.0342614
minC	0.0342614
sdaA	0.0342614
kdgR 2	0.0342614
hypothetical gene (KP0228_00524)	0.0342614
yebE	0.0342614
hypothetical gene (KP0228_00533)	0.0342614
edd	0.0342614
lpxM	0.0342614
mepM 1	0.0342614
znuB	0.0342614
cmoB	0.0342614
otsB	0.0342614
araG	0.0342614
ftnA 1	0.0342614
yecS 2	0.0342614
mtfA	0.0342614
hypothetical gene (KP0228_00647)	0.0342614
pchR 1	0.0342614
hypothetical gene (KP0228_00699)	0.0342614
amn	0.0342614
hypothetical gene (KP0228_00732)	0.0342614
fusA 1	0.0342614
hypothetical gene (KP0228_00759)	0.0342614
hisG	0.0342614
hypothetical gene (KP0228_00810)	0.0342614
mdtD	0.0342614
araB 1	0.0342614
yohC	0.0342614
galS	0.0342614
folE	0.0342614
lacC 1	0.0342614
fruB 1	0.0342614
uxuA 1	0.0342614
yejB	0.0342614
yejE	0.0342614
gsiA 2	0.0342614
rsuA	0.0342614
radD 1	0.0342614
nylB	0.0342614
nudK 1	0.0342614
yejM	0.0342614
hypothetical gene (KP0228_00913)	0.0342614
mqo 1	0.0342614
yojI	0.0342614
alkB	0.0342614
ada 1	0.0342614
ompC	0.0342614
rcsD	0.0342614
rcsC	0.0342614
glpC	0.0342614
rhmT	0.0342614
hypothetical gene (KP0228_00943)	0.0342614
menC	0.0342614
menB	0.0342614
nuoM	0.0342614
nuoG	0.0342614
sdcS	0.0342614
fadI	0.0342614
ypdA	0.0342614
yfeO	0.0342614
ligA	0.0342614
cysZ	0.0342614
tauR	0.0342614
hemF	0.0342614
hypothetical gene (KP0228_01071)	0.0342614
bepA 1	0.0342614
bglK	0.0342614
hypothetical gene (KP0228_01117)	0.0342614
hypothetical gene (KP0228_01206)	0.0342614
rseA	0.0342614
rseB	0.0342614
hypothetical gene (KP0228_01260)	0.0342614
iscR	0.0342614
hscB	0.0342614
hypothetical gene (KP0228_01335)	0.0342614
hypothetical gene (KP0228_01355)	0.0342614
srlA	0.0342614
hypothetical gene (KP0228_01412)	0.0342614
norW	0.0342614
hypF	0.0342614
ascG 1	0.0342614
hyfA 2	0.0342614
gmuD 1	0.0342614
licC 1	0.0342614
cysC	0.0342614
barA	0.0342614
ygcS	0.0342614
zraR 1	0.0342614
fucP 1	0.0342614
araC 1	0.0342614
pduD 1	0.0342614
hypothetical gene (KP0228_01568)	0.0342614
rnfC	0.0342614
recC	0.0342614
hypothetical gene (KP0228_01634)	0.0342614
hypothetical gene (KP0228_01635)	0.0342614
uhpA 1	0.0342614
mrkD 1	0.0342614
htrE 1	0.0342614
hypothetical gene (KP0228_01642)	0.0342614
xerC 1	0.0342614
dtpT	0.0342614
hypothetical gene (KP0228_01672)	0.0342614
fldB	0.0342614
dsbD 1	0.0342614
stoA	0.0342614
gcvP	0.0342614
ilvB 1	0.0342614
hypothetical gene (KP0228_01801)	0.0342614
hypothetical gene (KP0228_01818)	0.0342614
metC 1	0.0342614
lysN 2	0.0342614
rimO 1	0.0342614
adaA 1	0.0342614
nudF	0.0342614
hypothetical gene (KP0228_01899)	0.0342614
ddrA 2	0.0342614
dhaD	0.0342614
lsrB 1	0.0342614
lsrR 2	0.0342614
fadH	0.0342614
rlmG	0.0342614
sutR 3	0.0342614
afr 1	0.0342614
lldR 2	0.0342614
yqjE	0.0342614
gatZ	0.0342614
mtr	0.0342614
nlpI	0.0342614
truB	0.0342614
infB	0.0342614
zapE 1	0.0342614
aaeX	0.0342614
rsmB	0.0342614
slyD	0.0342614
ywrO 1	0.0342614
pabA	0.0342614
cysG 2	0.0342614
trpS	0.0342614
envZ 1	0.0342614
feoA	0.0342614
feoB 2	0.0342614
malP 1	0.0342614
glpR 3	0.0342614
glpD	0.0342614
glgC 2	0.0342614
arnA	0.0342614
hypothetical gene (KP0228_02309)	0.0342614
cph2 1	0.0342614
bcsC	0.0342614
bcsA	0.0342614
hypothetical gene (KP0228_02322)	0.0342614
bcsB 2	0.0342614
hypothetical gene (KP0228_02329)	0.0342614
dppA 2	0.0342614
tag	0.0342614
yjaB 1	0.0342614
hypothetical gene (KP0228_02353)	0.0342614
xylA 1	0.0342614
xylR	0.0342614
yibH 1	0.0342614
mtlD	0.0342614
pglJ	0.0342614
epsJ 2	0.0342614
ada 2	0.0342614
clcA 1	0.0342614
hypothetical gene (KP0228_02442)	0.0342614
hypothetical gene (KP0228_02450)	0.0342614
Zinc-type alcohol dehydrogenase-like protein	0.0342614
hypothetical gene (KP0228_02463)	0.0342614
mexA	0.0342614
mexB	0.0342614
yicL	0.0342614
hypothetical gene (KP0228_02516)	0.0342614
mngR 1	0.0342614
dgoT 2	0.0342614
dgoA 1	0.0342614
yieH	0.0342614
atpI	0.0342614
rbsA 1	0.0342614
srkA	0.0342614
fdoG 1	0.0342614
lacY 2	0.0342614
adhB	0.0342614
sodA	0.0342614
cpxA	0.0342614
cpxP	0.0342614
ftsN	0.0342614
cytR 2	0.0342614
hypothetical gene (KP0228_02666)	0.0342614
rhaS 3	0.0342614
yijD	0.0342614
fbaA 3	0.0342614
ynjC	0.0342614
hypothetical gene (KP0228_02740)	0.0342614
astC 1	0.0342614
pfeA	0.0342614
hypothetical gene (KP0228_02770)	0.0342614
fiu	0.0342614
topA 2	0.0342614
acnA	0.0342614
hin 1	0.0342614
sapA	0.0342614
pgrR 6	0.0342614
2-haloacrylate reductase	0.0342614
ompN 2	0.0342614
nifJ	0.0342614
hypothetical gene (KP0228_03049)	0.0342614
paaK	0.0342614
slyA 2	0.0342614
proP 1	0.0342614
aldA	0.0342614
ydfZ	0.0342614
malI	0.0342614
hypothetical gene (KP0228_03097)	0.0342614
hypothetical gene (KP0228_03111)	0.0342614
fnr	0.0342614
murQ 2	0.0342614
mqo 2	0.0342614
mdcC	0.0342614
tqsA 2	0.0342614
hcaR 2	0.0342614
hypothetical gene (KP0228_03171)	0.0342614
ygbN	0.0342614
fucA 2	0.0342614
glpR 5	0.0342614
bla 1	0.0342614
cdhR 2	0.0342614
livF 3	0.0342614
adh1 2	0.0342614
ldhA 2	0.0342614
cynR 8	0.0342614
6-deoxy-6-sulfogluconolactonase	0.0342614
glcR 4	0.0342614
gap 2	0.0342614
pgtC	0.0342614
mngA	0.0342614
hypothetical gene (KP0228_03358)	0.0342614
hypothetical gene (KP0228_03362)	0.0342614
ompR 2	0.0342614
ptrA 2	0.0342614
mrdA 1	0.0342614
hypothetical gene (KP0228_03441)	0.0342614
cadB	0.0342614
dtpC	0.0342614
rbsB 3	0.0342614
mglA 2	0.0342614
cra 1	0.0342614
hypothetical gene (KP0228_03499)	0.0342614
betT	0.0342614
ybdG	0.0342614
glpK 2	0.0342614
entD	0.0342614
fepG	0.0342614
fepB	0.0342614
hypothetical gene (KP0228_03536)	0.0342614
agp 1	0.0342614
rbsC 8	0.0342614
dsbG	0.0342614
ahpF	0.0342614
pagP	0.0342614
dacA	0.0342614
mrdA 2	0.0342614
miaB	0.0342614
nagE	0.0342614
kdpA	0.0342614
gltA 2	0.0342614
bluF 2	0.0342614
bluR	0.0342614
hypothetical gene (KP0228_03699)	0.0342614
hutG	0.0342614
eptA	0.0342614
ybhK	0.0342614
moaA	0.0342614
ybhN	0.0342614
ybiR	0.0342614
gmuR	0.0342614
gsiA 3	0.0342614
rimO 3	0.0342614
mdfA	0.0342614
aspT 2	0.0342614
potA 3	0.0342614
macA 2	0.0342614
aat	0.0342614
msbA 1	0.0342614
cydD	0.0342614
ftsK	0.0342614
mukB	0.0342614
dpaL	0.0342614
ssuD	0.0342614
lon 1	0.0342614
ompA	0.0342614
dmlA	0.0342614
puuB	0.0342614
puuA	0.0342614
fabG 10	0.0342614
hypothetical gene (KP0228_03982)	0.0342614
PhoH-like protein	0.0342614
NA	0.0342614
pyrC	0.0342614
fabH	0.0342614
lolC	0.0342614
cobB	0.0342614
cydB 3	0.0342614
yhjH 2	0.0342614
lpxP	0.0342614
hypothetical gene (KP0228_04135)	0.0342614
yeaD	0.0342614
gapA	0.0342614
hypothetical gene (KP0228_04148)	0.0342614
syrM1	0.0342614
hypothetical gene (KP0228_04173)	0.0342614
hypothetical gene (KP0228_04203)	0.0342614
lgoR	0.0342614
lgoD	0.0342614
agaC	0.0342614
radA	0.0342614
nadR	0.0342614
creC	0.0342614
hypothetical gene (KP0228_04269)	0.0342614
citS	0.0342614
citC	0.0342614
carB	0.0342614
cimH	0.0342614
rapA	0.0342614
polB	0.0342614
murF	0.0342614
ftsZ	0.0342614
secA	0.0342614
mutT	0.0342614
guaC	0.0342614
aroP 2	0.0342614
speD	0.0342614
cueO	0.0342614
folK	0.0342614
xcpW	0.0342614
xcpV	0.0342614
epsF 2	0.0342614
pulA	0.0342614
fhuA 3	0.0342614
fhuB	0.0342614
pyrH	0.0342614
ydhP 3	0.0342614
gabT	0.0342614
gabD 2	0.0342614
phnC	0.0342614
tauB	0.0342614
sbmA	0.0342614
mak 2	0.0342614
sbcD	0.0342614
queA	0.0342614
kstD	0.0342614
ylaB 1	0.0342614
malF 1	0.0342614
lacI 2	0.0342614
mscK	0.0342614
ilvE	0.0342614
wzyE	0.0342614
sorA	0.0342614
ubiA	0.0342614
plsB	0.0342614
sugB	0.0342614
fimD 5	0.0342614
pgaB	0.0342614
hypothetical gene (KP0228_05101)	0.0342614
frdB	0.0342614
yjeM	0.0342614
nnr	0.0342614
ulaR	0.0342614
rplI	0.0342614
yjfF	0.0342614
hypothetical gene (KP0228_05198)	0.0342614
hexR 3	0.0342614
licC 6	0.0342614
mgtA	0.0342614
pepA	0.0342614
iolI	0.0342614
hypothetical gene (KP0228_05246)	0.0342614
hypothetical gene (KP0228_05251)	0.0342614
ugpC 2	0.0342614
dauA 3	0.0342614
lamB 4	0.0342614
ufaA1	0.0342614
cusF 1	0.0342614
dhmA2	0.160858
appC	0.160858
hypothetical gene (KP0228_00099)	0.160858
hypothetical gene (KP0228_00122)	0.160858
purR	0.160858
oppF 1	0.160858
hypothetical gene (KP0228_00194)	0.160858
hbd 1	0.160858
acrB 1	0.160858
ccmH 1	0.160858
dsbE	0.160858
ccmD	0.160858
Gluconate 2-dehydrogenase cytochrome c subunit	0.160858
Gluconate 2-dehydrogenase flavoprotein	0.160858
Gluconate 2-dehydrogenase subunit 3	0.160858
potA 2	0.160858
hypothetical gene (KP0228_00252)	0.160858
ybiC	0.160858
fdhF 1	0.160858
yxeP 2	0.160858
hypothetical gene (KP0228_00257)	0.160858
hypothetical gene (KP0228_00259)	0.160858
glnQ 2	0.160858
yhfQ	0.160858
yfiZ	0.160858
yusV	0.160858
fhuA 1	0.160858
ssuC 1	0.160858
hypothetical gene (KP0228_00272)	0.160858
ssuA 1	0.160858
msuD 1	0.160858
gltC 1	0.160858
glpE 1	0.160858
yfiH 1	0.160858
mhpE	0.160858
mhpD	0.160858
mhpB	0.160858
mhpA	0.160858
kdgR 1	0.160858
fecB 1	0.160858
modA 1	0.160858
ydiB 1	0.160858
hpd	0.160858
hypothetical gene (KP0228_00296)	0.160858
ynhG	0.160858
sufE	0.160858
sufS	0.160858
sufD	0.160858
lldD 1	0.160858
cnrA	0.160858
mdtN 1	0.160858
icaR	0.160858
hypothetical gene (KP0228_00313)	0.160858
cysL	0.160858
hmuT 1	0.160858
hmuU 1	0.160858
mdtH 1	0.160858
cmpC 2	0.160858
hypothetical gene (KP0228_00444)	0.160858
pckA 1	0.160858
livF 1	0.160858
glnQ 3	0.160858
livH 2	0.160858
livJ 1	0.160858
tdcE	0.160858
tdcD	0.160858
tdcC	0.160858
tdcB	0.160858
hypothetical gene (KP0228_00466)	0.160858
hypothetical gene (KP0228_00467)	0.160858
hypothetical gene (KP0228_00471)	0.160858
treA	0.160858
dadX	0.160858
fadR 1	0.160858
hypothetical gene (KP0228_00484)	0.160858
fadD	0.160858
slp	0.160858
dinG 1	0.160858
hypothetical gene (KP0228_00496)	0.160858
nudL	0.160858
corC 1	0.160858
ftsI 1	0.160858
hypothetical gene (KP0228_00510)	0.160858
proQ	0.160858
pqiB 1	0.160858
rsmF	0.160858
pphA 1	0.160858
hypothetical gene (KP0228_00526)	0.160858
yebZ	0.160858
pcoC 1	0.160858
exoX	0.160858
ptrB	0.160858
hexR 1	0.160858
znuA	0.160858
ruvC	0.160858
hypothetical gene (KP0228_00552)	0.160858
cmoA	0.160858
cutC 1	0.160858
hypothetical gene (KP0228_00557)	0.160858
yesR	0.160858
uidB 1	0.160858
hypothetical gene (KP0228_00575)	0.160858
artM 1	0.160858
dcyD	0.160858
fliY 3	0.160858
amyA	0.160858
yedI	0.160858
vsr	0.160858
dcm 1	0.160858
yedR	0.160858
ompN 1	0.160858
hypothetical gene (KP0228_00607)	0.160858
pmrD	0.160858
yeaP 1	0.160858
gcvA 2	0.160858
hypothetical gene (KP0228_00737)	0.160858
hypothetical gene (KP0228_00741)	0.160858
yhjE 1	0.160858
hisI	0.160858
wbgU 1	0.160858
wbgU 2	0.160858
gnd	0.160858
hypothetical gene (KP0228_00803)	0.160858
alkA	0.160858
dnaK 1	0.160858
walK	0.160858
hypothetical gene (KP0228_00811)	0.160858
dctA 1	0.160858
mdtA	0.160858
baeS	0.160858
yegS	0.160858
ddpC 2	0.160858
ddpB	0.160858
gci	0.160858
csbX 1	0.160858
lsrR 1	0.160858
thiD	0.160858
thiM	0.160858
oxyR 2	0.160858
adeQ	0.160858
dmlR 4	0.160858
rcnB 1	0.160858
yehX	0.160858
yehZ	0.160858
dld	0.160858
pat	0.160858
pbpG	0.160858
oprM 1	0.160858
bglF 1	0.160858
bglG	0.160858
mglC	0.160858
mglA 1	0.160858
yeiG	0.160858
lysP	0.160858
cmpR 1	0.160858
hypothetical gene (KP0228_00882)	0.160858
nfo	0.160858
yeiP	0.160858
por 1	0.160858
yeiR	0.160858
lpxT	0.160858
appA 2	0.160858
bcr 1	0.160858
rplY	0.160858
allS 1	0.160858
gyrA	0.160858
glpA	0.160858
nuoC	0.160858
fadL	0.160858
hypothetical gene (KP0228_01035)	0.160858
hypothetical gene (KP0228_01066)	0.160858
mdh 1	0.160858
pduV 1	0.160858
hypothetical gene (KP0228_01095)	0.160858
ratA	0.160858
pasI	0.160858
bamE	0.160858
recN	0.160858
grpE	0.160858
trmD	0.160858
hypothetical gene (KP0228_01202)	0.160858
hypothetical gene (KP0228_01203)	0.160858
Outer membrane protein Omp38	0.160858
yfiN	0.160858
6-deoxy-6-sulfogluconolactonase	0.160858
yfiH 2	0.160858
kgtP 2	0.160858
pssA	0.160858
yfiC	0.160858
nadB	0.160858
era	0.160858
hscA	0.160858
hypothetical gene (KP0228_01333)	0.160858
bepE	0.160858
nsrR 1	0.160858
gbuA	0.160858
hypothetical gene (KP0228_01342)	0.160858
efe 1	0.160858
fliY 4	0.160858
tcyC	0.160858
novR	0.160858
ghrA 1	0.160858
fabG 1	0.160858
hypothetical gene (KP0228_01349)	0.160858
pheC	0.160858
hypothetical gene (KP0228_01351)	0.160858
fimA 1	0.160858
fimD 1	0.160858
hypothetical gene (KP0228_01356)	0.160858
fimA 2	0.160858
ald1	0.160858
acoR	0.160858
azoR 1	0.160858
gabR 1	0.160858
ahpD	0.160858
hycI	0.160858
hycE	0.160858
hyfB	0.160858
hypothetical gene (KP0228_01441)	0.160858
gmuB	0.160858
ilvI 1	0.160858
cysJ 1	0.160858
csdA	0.160858
mltA	0.160858
cytR 1	0.160858
hypothetical gene (KP0228_01633)	0.160858
hypothetical gene (KP0228_01644)	0.160858
xerD 1	0.160858
fimD 3	0.160858
pepP	0.160858
speA	0.160858
rdgB	0.160858
dnaB 1	0.160858
ywqD	0.160858
cbs	0.160858
ureG	0.160858
dhaB	0.160858
hypothetical gene (KP0228_01909)	0.160858
kdgK 1	0.160858
mlaD	0.160858
lptB 1	0.160858
uxuA 2	0.160858
rimO 2	0.160858
rplO	0.160858
hslO	0.160858
lptB 2	0.160858
tusA 1	0.160858
tqsA 1	0.160858
arnT	0.160858
dmlR 9	0.160858
pcaK 1	0.160858
xylB 4	0.160858
xylG 1	0.160858
kbl	0.160858
rfaG	0.160858
ybhF 1	0.160858
licC 4	0.160858
lamB 1	0.160858
phnS	0.160858
aspT 1	0.160858
hypothetical gene (KP0228_02532)	0.160858
hypothetical gene (KP0228_02551)	0.160858
pstS	0.160858
rbsD	0.160858
rafA	0.160858
ydjE 1	0.160858
ansA	0.160858
xthA	0.160858
cedA	0.160858
yciV	0.160858
hypothetical gene (KP0228_02790)	0.160858
lexA 1	0.160858
dinB1 1	0.160858
hypothetical gene (KP0228_03013)	0.160858
pgrR 7	0.160858
uspF	0.160858
paaH	0.160858
emrK 1	0.160858
astB 2	0.160858
folM	0.160858
pcaB	0.160858
fccA	0.160858
ynfE 1	0.160858
hypothetical gene (KP0228_03168)	0.160858
recF 2	0.160858
metE 1	0.160858
hypothetical gene (KP0228_03245)	0.160858
gltR 2	0.160858
metQ 4	0.160858
thlA 3	0.160858
fabG 6	0.160858
lcfB	0.160858
srlR 5	0.160858
deoC 1	0.160858
xylB 5	0.160858
pchR 2	0.160858
glvR 3	0.160858
hypothetical gene (KP0228_03377)	0.160858
emrB 2	0.160858
hypothetical gene (KP0228_03383)	0.160858
mcbR	0.160858
tenA 2	0.160858
ddc	0.160858
hypothetical gene (KP0228_03434)	0.160858
hypothetical gene (KP0228_03438)	0.160858
htrE 2	0.160858
scrK	0.160858
betA	0.160858
lyx 1	0.160858
dmsA 1	0.160858
dcuD	0.160858
Hydrolase	0.160858
shlB	0.160858
asnB	0.160858
fldA	0.160858
moeA	0.160858
macB	0.160858
msbA 2	0.160858
hypothetical gene (KP0228_03909)	0.160858
sdaC 2	0.160858
amaB 2	0.160858
zapC	0.160858
fabA	0.160858
caiT	0.160858
hypothetical gene (KP0228_03984)	0.160858
fabD 2	0.160858
pabC	0.160858
ansB	0.160858
hypothetical gene (KP0228_04131)	0.160858
rbsC 9	0.160858
dgaR	0.160858
glmS 2	0.160858
NA	0.160858
dmlR 20	0.160858
citA 1	0.160858
dapB	0.160858
citB 2	0.160858
araB 2	0.160858
sgrR 1	0.160858
mraZ	0.160858
Extracellular exo-alpha-(1->5)-L-arabinofuranosidase	0.160858
btuF 2	0.160858
cdaR 2	0.160858
dkgB 2	0.160858
dmlR 21	0.160858
dnaQ	0.160858
nqrB	0.160858
ecpC	0.160858
livH 6	0.160858
proY 2	0.160858
yajR 1	0.160858
tesB	0.160858
ganB	0.160858
bglY	0.160858
lamB 2	0.160858
gsk	0.160858
corA	0.160858
rhtB 2	0.160858
hypothetical gene (KP0228_04896)	0.160858
rpoB	0.160858
hypothetical gene (KP0228_04950)	0.160858
pspG	0.160858
soxS 2	0.160858
miaA	0.160858
ulaE	0.160858
xynB	0.160858
hypothetical gene (KP0228_00001)	0.369735
hypothetical gene (KP0228_00003)	0.369735
treS	0.369735
hypothetical gene (KP0228_00008)	0.369735
hypothetical gene (KP0228_00010)	0.369735
dmlR 1	0.369735
hypothetical gene (KP0228_00012)	0.369735
maeA	0.369735
hypothetical gene (KP0228_00015)	0.369735
yheS 1	0.369735
hypothetical gene (KP0228_00017)	0.369735
adhP	0.369735
gsiB 1	0.369735
gsiC 1	0.369735
ddpC 1	0.369735
gsiA 1	0.369735
luxA	0.369735
hypothetical gene (KP0228_00025)	0.369735
hypothetical gene (KP0228_00028)	0.369735
hypothetical gene (KP0228_00029)	0.369735
fdnI	0.369735
fdnH	0.369735
fdnG 2	0.369735
yddG	0.369735
lvr	0.369735
cbdB	0.369735
cbdA 1	0.369735
catA	0.369735
catC	0.369735
catB	0.369735
pcaR 1	0.369735
hypothetical gene (KP0228_00044)	0.369735
narU	0.369735
narZ	0.369735
narY	0.369735
narV	0.369735
nhoA	0.369735
cysW 1	0.369735
fbpA	0.369735
malK 1	0.369735
flr	0.369735
rhaS 1	0.369735
hypothetical gene (KP0228_00056)	0.369735
yicJ 1	0.369735
gstB 1	0.369735
fliY 1	0.369735
yecS 1	0.369735
hypothetical gene (KP0228_00064)	0.369735
fliY 2	0.369735
moxC	0.369735
yxeP 1	0.369735
aroK 1	0.369735
pgrR 1	0.369735
ygdR 1	0.369735
orfC	0.369735
fecA 1	0.369735
nfdA 1	0.369735
hypothetical gene (KP0228_00076)	0.369735
rihA	0.369735
curA	0.369735
sutR 1	0.369735
ydcZ	0.369735
hypothetical gene (KP0228_00082)	0.369735
dppA 1	0.369735
vdh	0.369735
hypothetical gene (KP0228_00088)	0.369735
ydcV 1	0.369735
ydcU	0.369735
potA 1	0.369735
lysN 1	0.369735
cydB 1	0.369735
hypothetical gene (KP0228_00098)	0.369735
ydcP 1	0.369735
sutR 2	0.369735
ydcO	0.369735
rob 1	0.369735
hypothetical gene (KP0228_00105)	0.369735
hypothetical gene (KP0228_00106)	0.369735
glgC 1	0.369735
rimL	0.369735
mdoD	0.369735
xylB 1	0.369735
pnbA	0.369735
hypothetical gene (KP0228_00114)	0.369735
pcaH	0.369735
pcaG	0.369735
gbpR 1	0.369735
quiA	0.369735
frmA 1	0.369735
cybB	0.369735
Aminodeoxyfutalosine deaminase	0.369735
bglC	0.369735
ydgT	0.369735
ydgK	0.369735
rsxA	0.369735
rsxB	0.369735
rsxD	0.369735
rsxG	0.369735
rsxE	0.369735
nth	0.369735
hypothetical gene (KP0228_00138)	0.369735
dtpA	0.369735
gstA	0.369735
pdxH	0.369735
mliC	0.369735
anmK	0.369735
slyB	0.369735
slyA 1	0.369735
hypothetical gene (KP0228_00149)	0.369735
aaeB 1	0.369735
sodC	0.369735
ydhF	0.369735
nemR	0.369735
nemA	0.369735
rnt	0.369735
mepH	0.369735
soxS 1	0.369735
ydhP 2	0.369735
yahB	0.369735
ydhC	0.369735
cfa	0.369735
ribC	0.369735
mdtK	0.369735
asr	0.369735
yvdD	0.369735
NA	0.369735
NA	0.369735
hypothetical gene (KP0228_00176)	0.369735
gcvA 1	0.369735
hypothetical gene (KP0228_00178)	0.369735
gloB 1	0.369735
hypothetical gene (KP0228_00182)	0.369735
hypothetical gene (KP0228_00183)	0.369735
cynT	0.369735
glpR 1	0.369735
hypothetical gene (KP0228_00187)	0.369735
cmlA	0.369735
appA 1	0.369735
gsiC 2	0.369735
ddpD	0.369735
hypothetical gene (KP0228_00195)	0.369735
hypothetical gene (KP0228_00196)	0.369735
stp	0.369735
hypothetical gene (KP0228_00199)	0.369735
Isoxanthopterin deaminase	0.369735
ribY	0.369735
cynR 1	0.369735
ophA1 1	0.369735
codAch2	0.369735
hypothetical gene (KP0228_00207)	0.369735
cmpC 1	0.369735
ribX 1	0.369735
putative FAD-linked oxidoreductase	0.369735
hypothetical gene (KP0228_00211)	0.369735
hypothetical gene (KP0228_00212)	0.369735
hypothetical gene (KP0228_00213)	0.369735
cynR 2	0.369735
scoA	0.369735
scoB	0.369735
thlA 1	0.369735
bdhA	0.369735
benM 1	0.369735
alsD	0.369735
budB	0.369735
budC	0.369735
hypothetical gene (KP0228_00225)	0.369735
hypothetical gene (KP0228_00226)	0.369735
hypothetical gene (KP0228_00229)	0.369735
ykfA	0.369735
hypothetical gene (KP0228_00234)	0.369735
hypothetical gene (KP0228_00235)	0.369735
hypothetical gene (KP0228_00236)	0.369735
ccmF	0.369735
ccmE	0.369735
ccmC	0.369735
ccmA	0.369735
hypothetical gene (KP0228_00249)	0.369735
cysW 2	0.369735
ycaD 1	0.369735
mdtM 1	0.369735
hypothetical gene (KP0228_00260)	0.369735
artQ 1	0.369735
ybbH	0.369735
ssuB 1	0.369735
ydbM	0.369735
3-mercaptopropionate dioxygenase	0.369735
mhpT	0.369735
mhpC	0.369735
dgoT 1	0.369735
nicS	0.369735
pykF	0.369735
sufB	0.369735
betI 1	0.369735
xecA1	0.369735
hypothetical gene (KP0228_00320)	0.369735
hypothetical gene (KP0228_00322)	0.369735
menI	0.369735
putative FAD-linked oxidoreductase	0.369735
ppsA	0.369735
ppsR	0.369735
aroH	0.369735
hypothetical gene (KP0228_00330)	0.369735
hypothetical gene (KP0228_00331)	0.369735
mepS 1	0.369735
btuD	0.369735
btuE	0.369735
btuC	0.369735
hypothetical gene (KP0228_00337)	0.369735
hcaR 1	0.369735
dadA 1	0.369735
amnD 2	0.369735
ihfA	0.369735
pheT	0.369735
pheS	0.369735
rplT	0.369735
thrS 1	0.369735
hypothetical gene (KP0228_00348)	0.369735
hypothetical gene (KP0228_00349)	0.369735
pfkB	0.369735
hypothetical gene (KP0228_00351)	0.369735
hypothetical gene (KP0228_00352)	0.369735
hypothetical gene (KP0228_00353)	0.369735
yceI	0.369735
clsA	0.369735
Cyclic nucleotide-gated potassium channel	0.369735
oppF 2	0.369735
oppD 1	0.369735
oppC	0.369735
oppB	0.369735
oppA 1	0.369735
hypothetical gene (KP0228_00365)	0.369735
adhE 1	0.369735
tdk	0.369735
hns 1	0.369735
rssB	0.369735
putative NTE family protein	0.369735
purU	0.369735
NA	0.369735
lrpC	0.369735
hypothetical gene (KP0228_00377)	0.369735
narJ	0.369735
narH	0.369735
narK	0.369735
Invasin	0.369735
nasA	0.369735
cmpB	0.369735
nasR	0.369735
hypothetical gene (KP0228_00393)	0.369735
hypothetical gene (KP0228_00394)	0.369735
chaB	0.369735
chaA	0.369735
kdsA	0.369735
hypothetical gene (KP0228_00399)	0.369735
prmC	0.369735
prfA	0.369735
hemA	0.369735
lolB	0.369735
ispE	0.369735
prs	0.369735
dauA 1	0.369735
nolA	0.369735
hypothetical gene (KP0228_00408)	0.369735
pth	0.369735
ychF	0.369735
hypothetical gene (KP0228_00411)	0.369735
thpA 1	0.369735
hypothetical gene (KP0228_00413)	0.369735
hypothetical gene (KP0228_00414)	0.369735
hypothetical gene (KP0228_00415)	0.369735
hypothetical gene (KP0228_00416)	0.369735
hypothetical gene (KP0228_00418)	0.369735
hypothetical gene (KP0228_00440)	0.369735
oprF 1	0.369735
hypothetical gene (KP0228_00442)	0.369735
hypothetical gene (KP0228_00447)	0.369735
cynR 3	0.369735
kgtP 1	0.369735
pcpR 1	0.369735
bltD	0.369735
tsaR 1	0.369735
hypothetical gene (KP0228_00468)	0.369735
hypothetical gene (KP0228_00469)	0.369735
hypothetical gene (KP0228_00470)	0.369735
emtA	0.369735
ldcA	0.369735
cvrA	0.369735
dadA 2	0.369735
hypothetical gene (KP0228_00479)	0.369735
nhaB	0.369735
tehB 2	0.369735
Ureidoglycolate lyase	0.369735
ycgL	0.369735
tsaB	0.369735
yabJ	0.369735
manX 1	0.369735
hypothetical gene (KP0228_00511)	0.369735
ribZ 1	0.369735
htpX 1	0.369735
msrC	0.369735
yebS	0.369735
hypothetical gene (KP0228_00525)	0.369735
purT	0.369735
eda	0.369735
zwf	0.369735
pykA	0.369735
ruvB	0.369735
ruvA	0.369735
aspS	0.369735
yecD	0.369735
yecN	0.369735
uspC	0.369735
otsA	0.369735
rbsC 1	0.369735
araF	0.369735
uidB 2	0.369735
hsrA 1	0.369735
hypothetical gene (KP0228_00571)	0.369735
ftnA 2	0.369735
hypothetical gene (KP0228_00573)	0.369735
tyrP 1	0.369735
dapA 1	0.369735
NA	0.369735
pgsA	0.369735
uvrC	0.369735
uvrY	0.369735
hypothetical gene (KP0228_00583)	0.369735
sdiA	0.369735
rcsA	0.369735
yedQ	0.369735
yedA	0.369735
hypothetical gene (KP0228_00599)	0.369735
pgrR 2	0.369735
erfK	0.369735
cbl 1	0.369735
oxyR 1	0.369735
pikAV 1	0.369735
dhbE	0.369735
acuR	0.369735
acuI	0.369735
menH 1	0.369735
yeeO	0.369735
hypothetical gene (KP0228_00730)	0.369735
hypothetical gene (KP0228_00731)	0.369735
cpo	0.369735
hypothetical gene (KP0228_00735)	0.369735
hypothetical gene (KP0228_00739)	0.369735
putative signaling protein	0.369735
hypothetical gene (KP0228_00743)	0.369735
dacD	0.369735
sbcB	0.369735
plaP	0.369735
yhaJ 1	0.369735
hisD	0.369735
hisC	0.369735
hisB	0.369735
hisA	0.369735
hisF	0.369735
rfbC	0.369735
rfbD 2	0.369735
rffH 1	0.369735
rffG 1	0.369735
hypothetical gene (KP0228_00800)	0.369735
corC 2	0.369735
dcd	0.369735
mdtB	0.369735
mdtC	0.369735
baeR	0.369735
ydcP 2	0.369735
oppF 3	0.369735
ddpA 1	0.369735
yniC 1	0.369735
xylB 2	0.369735
mtlK	0.369735
degA	0.369735
rbtD	0.369735
csbX 2	0.369735
fbaB	0.369735
uspA 1	0.369735
ade2	0.369735
yafP 1	0.369735
apbC	0.369735
metG	0.369735
yehT	0.369735
yehU	0.369735
yehW	0.369735
yehY	0.369735
yohD	0.369735
bglB	0.369735
oprB	0.369735
dusC	0.369735
cidA 1	0.369735
yohK 1	0.369735
cdd	0.369735
mglB	0.369735
hypothetical gene (KP0228_00876)	0.369735
cirA	0.369735
setB	0.369735
mepS 2	0.369735
glcR 1	0.369735
yejK	0.369735
rcsB	0.369735
nrdA	0.369735
glpQ 1	0.369735
glpT 1	0.369735
glpB	0.369735
rhmA	0.369735
rhmD 1	0.369735
rhmD 2	0.369735
rhmR	0.369735
pncC 1	0.369735
nudI	0.369735
menE	0.369735
menH 2	0.369735
menD	0.369735
menF	0.369735
Acetyltransferase	0.369735
rbn 1	0.369735
nuoN	0.369735
nuoL	0.369735
nuoJ	0.369735
nuoF	0.369735
nuoB	0.369735
ndhC	0.369735
cmpR 2	0.369735
alaA	0.369735
yfbT	0.369735
ackA	0.369735
pta	0.369735
yfcE	0.369735
yfcF	0.369735
yfcG 1	0.369735
Epimerase family protein	0.369735
hypothetical gene (KP0228_00981)	0.369735
hisM	0.369735
hisQ	0.369735
hisJ 1	0.369735
argT	0.369735
ubiX	0.369735
purF	0.369735
dedD	0.369735
folC	0.369735
accD	0.369735
putative membrane protein	0.369735
truA	0.369735
usg	0.369735
pdxB	0.369735
flk	0.369735
garP 1	0.369735
fabB	0.369735
mnmC 2	0.369735
hypothetical gene (KP0228_01001)	0.369735
mepA 2	0.369735
aroC	0.369735
prmB	0.369735
smrA 1	0.369735
fadJ	0.369735
hypothetical gene (KP0228_01011)	0.369735
yfdC	0.369735
hypothetical gene (KP0228_01016)	0.369735
hypothetical gene (KP0228_01017)	0.369735
cynR 4	0.369735
guaD 1	0.369735
yycB	0.369735
alaC	0.369735
ypdB	0.369735
glk	0.369735
ipdC	0.369735
gpr 1	0.369735
hypothetical gene (KP0228_01028)	0.369735
mntH	0.369735
nupC 1	0.369735
yfgF 1	0.369735
NA	0.369735
gltX	0.369735
NA	0.369735
cynR 5	0.369735
zipA	0.369735
cysK	0.369735
ptsH	0.369735
ptsI	0.369735
hypothetical gene (KP0228_01051)	0.369735
pdxK	0.369735
hypothetical gene (KP0228_01054)	0.369735
cysM	0.369735
cysA 1	0.369735
cysW 3	0.369735
cysT	0.369735
cysP	0.369735
yfeX	0.369735
hypothetical gene (KP0228_01061)	0.369735
yfeZ	0.369735
ypeA	0.369735
eutK	0.369735
eutL	0.369735
eutC 1	0.369735
eutB 1	0.369735
hypothetical gene (KP0228_01072)	0.369735
ftsA 1	0.369735
adhE 2	0.369735
eutN	0.369735
eutD	0.369735
hypothetical gene (KP0228_01079)	0.369735
eutQ	0.369735
tal	0.369735
tktB	0.369735
hypothetical gene (KP0228_01086)	0.369735
nudK 2	0.369735
gltD 1	0.369735
acrB 2	0.369735
hypothetical gene (KP0228_01092)	0.369735
tmcA	0.369735
bamC	0.369735
dapA 2	0.369735
hypothetical gene (KP0228_01101)	0.369735
hypothetical gene (KP0228_01104)	0.369735
hda	0.369735
upp	0.369735
bglA 1	0.369735
purM	0.369735
purN	0.369735
yfgF 2	0.369735
hypothetical gene (KP0228_01115)	0.369735
yofA 1	0.369735
chuR 1	0.369735
betC	0.369735
rpsP	0.369735
rimM	0.369735
aroF	0.369735
bamD	0.369735
clpB 1	0.369735
NA	0.369735
ung	0.369735
grcA	0.369735
hypothetical gene (KP0228_01235)	0.369735
lepA	0.369735
lepB	0.369735
recO	0.369735
pdxJ	0.369735
yfhL	0.369735
murR	0.369735
pgpC	0.369735
tadA	0.369735
mltF 1	0.369735
glrK	0.369735
glrR	0.369735
hmp	0.369735
glyA1	0.369735
yphA	0.369735
nagC 1	0.369735
lapB 1	0.369735
xylE 1	0.369735
hcaT	0.369735
hypothetical gene (KP0228_01262)	0.369735
hypothetical gene (KP0228_01264)	0.369735
hypothetical gene (KP0228_01265)	0.369735
suhB 1	0.369735
trmJ	0.369735
iscS	0.369735
hypothetical gene (KP0228_01275)	0.369735
pepB	0.369735
hypothetical gene (KP0228_01277)	0.369735
hypothetical gene (KP0228_01278)	0.369735
sseA	0.369735
yfhM	0.369735
pbpC	0.369735
hypothetical gene (KP0228_01332)	0.369735
pgrR 3	0.369735
rob 2	0.369735
bepF	0.369735
yraI	0.369735
dmlR 5	0.369735
ygaV	0.369735
hypothetical gene (KP0228_01366)	0.369735
hypothetical gene (KP0228_01367)	0.369735
hypothetical gene (KP0228_01370)	0.369735
hypothetical gene (KP0228_01371)	0.369735
nrdE	0.369735
proV	0.369735
proW	0.369735
proX	0.369735
ygaZ 1	0.369735
hypothetical gene (KP0228_01382)	0.369735
mprA	0.369735
emrA 1	0.369735
emrB 1	0.369735
leuA 1	0.369735
nimR 1	0.369735
luxS	0.369735
gshA	0.369735
yqaA	0.369735
yqaB	0.369735
alaS	0.369735
recX	0.369735
pncC 2	0.369735
mntA 2	0.369735
mntB 4	0.369735
fepC 2	0.369735
hypothetical gene (KP0228_01406)	0.369735
mltB	0.369735
srlE	0.369735
srlB	0.369735
srlD	0.369735
srlR 1	0.369735
gutQ	0.369735
norR	0.369735
bglF 2	0.369735
bglH 1	0.369735
symE 1	0.369735
hycG	0.369735
hycD	0.369735
hypB	0.369735
hypD	0.369735
hypE	0.369735
fhlA	0.369735
scrY 2	0.369735
chbA 1	0.369735
mak 1	0.369735
ascG 2	0.369735
hpf 2	0.369735
fhuC 1	0.369735
mntB 5	0.369735
mntB 6	0.369735
tsaR 2	0.369735
hypothetical gene (KP0228_01455)	0.369735
hypothetical gene (KP0228_01457)	0.369735
putative hemoglobin and hemoglobin-haptoglobin-binding protein 2	0.369735
hmuU 2	0.369735
hmuV	0.369735
hcpA 1	0.369735
hypothetical gene (KP0228_01464)	0.369735
mutS	0.369735
hosA	0.369735
dmlR 6	0.369735
rpoS	0.369735
nlpD 1	0.369735
ygbE	0.369735
cysN	0.369735
cysG 1	0.369735
ywaD	0.369735
cysI	0.369735
queE	0.369735
lgrD	0.369735
pyrG 1	0.369735
mazG	0.369735
relA	0.369735
rlmD	0.369735
garK 1	0.369735
gudD	0.369735
gudX	0.369735
gudP 1	0.369735
cysJ 2	0.369735
truC	0.369735
hypothetical gene (KP0228_01506)	0.369735
hypothetical gene (KP0228_01509)	0.369735
sdaC 1	0.369735
sdaB	0.369735
ssuA 2	0.369735
soxC	0.369735
metN 1	0.369735
dmoA	0.369735
hypothetical gene (KP0228_01519)	0.369735
fucO	0.369735
fucI	0.369735
fucK	0.369735
fucU	0.369735
glpR 2	0.369735
csdE	0.369735
cobU	0.369735
cbiO	0.369735
cbiQ	0.369735
cbiN	0.369735
cbiM	0.369735
cbiK	0.369735
cbiJ	0.369735
cbiG	0.369735
cbiT	0.369735
cbiD	0.369735
cobD 1	0.369735
cbiA	0.369735
pduF	0.369735
pduA 1	0.369735
ddrA 1	0.369735
ccmK2	0.369735
hypothetical gene (KP0228_01572)	0.369735
yvqK 1	0.369735
adhE 3	0.369735
adhE 4	0.369735
pduV 2	0.369735
pduX	0.369735
cobD 2	0.369735
amiC 1	0.369735
argA	0.369735
hypothetical gene (KP0228_01586)	0.369735
recD	0.369735
recB	0.369735
ptrA 1	0.369735
hypothetical gene (KP0228_01592)	0.369735
hypothetical gene (KP0228_01593)	0.369735
thyA	0.369735
lgt	0.369735
ptsP	0.369735
mutH	0.369735
yhdN 1	0.369735
lplT	0.369735
aas	0.369735
galR	0.369735
lldR 1	0.369735
gmuD 2	0.369735
licC 3	0.369735
ascG 3	0.369735
lysA	0.369735
hypothetical gene (KP0228_01614)	0.369735
lacF	0.369735
araQ	0.369735
yesO	0.369735
hypothetical gene (KP0228_01622)	0.369735
araE	0.369735
kduD 1	0.369735
ogl	0.369735
thlA 2	0.369735
gltC 2	0.369735
yqeG	0.369735
yhjH 1	0.369735
hypothetical gene (KP0228_01638)	0.369735
yadV 2	0.369735
hypothetical gene (KP0228_01643)	0.369735
hypothetical gene (KP0228_01646)	0.369735
fim	0.369735
fimA 3	0.369735
fimC 1	0.369735
sfaG 1	0.369735
sfaH	0.369735
hypothetical gene (KP0228_01658)	0.369735
hypothetical gene (KP0228_01659)	0.369735
mdtN 2	0.369735
mdtO	0.369735
kefF 1	0.369735
yhdN 2	0.369735
ribZ 2	0.369735
nlpD 2	0.369735
ygfX	0.369735
ygfZ	0.369735
hypothetical gene (KP0228_01690)	0.369735
bglA 2	0.369735
hypothetical gene (KP0228_01694)	0.369735
gcvT	0.369735
hypothetical gene (KP0228_01705)	0.369735
zapA	0.369735
serA	0.369735
argP	0.369735
mscS	0.369735
fbaA 1	0.369735
pgk	0.369735
loiP	0.369735
oprD	0.369735
betB 1	0.369735
nadX	0.369735
baiA1	0.369735
2-(acetamidomethylene)succinate hydrolase	0.369735
mtnD 1	0.369735
sauU	0.369735
andAa	0.369735
xylE 2	0.369735
pcaR 2	0.369735
pldh-t	0.369735
ndoA	0.369735
lgoT 1	0.369735
endA	0.369735
rsmE	0.369735
hypothetical gene (KP0228_01743)	0.369735
csgD	0.369735
hypothetical gene (KP0228_01747)	0.369735
hypothetical gene (KP0228_01748)	0.369735
hypothetical gene (KP0228_01749)	0.369735
trmB	0.369735
mutY	0.369735
mltC	0.369735
speC	0.369735
hypothetical gene (KP0228_01798)	0.369735
hypothetical gene (KP0228_01800)	0.369735
hypothetical gene (KP0228_01802)	0.369735
hypothetical gene (KP0228_01803)	0.369735
hypothetical gene (KP0228_01806)	0.369735
hypothetical gene (KP0228_01807)	0.369735
hypothetical gene (KP0228_01808)	0.369735
hypothetical gene (KP0228_01815)	0.369735
hypothetical gene (KP0228_01816)	0.369735
hypothetical gene (KP0228_01817)	0.369735
hypothetical gene (KP0228_01823)	0.369735
dmlR 7	0.369735
xylB 3	0.369735
gss	0.369735
hypothetical gene (KP0228_01835)	0.369735
yghU	0.369735
hypothetical gene (KP0228_01837)	0.369735
clcD 1	0.369735
Non-reducing end alpha-L-arabinofuranosidase BoGH43A	0.369735
yicJ 2	0.369735
yghB	0.369735
rclR 1	0.369735
hypothetical gene (KP0228_01849)	0.369735
ftsP	0.369735
plsC	0.369735
parC	0.369735
hypothetical gene (KP0228_01855)	0.369735
qseB	0.369735
qseC	0.369735
parE	0.369735
hypothetical gene (KP0228_01861)	0.369735
cpdA 1	0.369735
tolC	0.369735
ygiC	0.369735
ygiD	0.369735
ribB	0.369735
glnE	0.369735
ygiF	0.369735
cca	0.369735
uppP	0.369735
plsY	0.369735
ureD	0.369735
ureC	0.369735
hypothetical gene (KP0228_01888)	0.369735
dnaG	0.369735
rpoD	0.369735
hypothetical gene (KP0228_01895)	0.369735
evgA	0.369735
evgS	0.369735
pduE 2	0.369735
pduD 2	0.369735
dhaT	0.369735
dhaR	0.369735
dhaM	0.369735
dhaK 2	0.369735
yqjH	0.369735
yqjI	0.369735
lsrF 1	0.369735
lsrD 1	0.369735
lsrC	0.369735
lsrA	0.369735
lsrK	0.369735
hypothetical gene (KP0228_01930)	0.369735
alx	0.369735
uxaC	0.369735
exuT 1	0.369735
yqjA	0.369735
mzrA	0.369735
yhaJ 2	0.369735
garK 2	0.369735
garL	0.369735
garP 2	0.369735
garD	0.369735
gatY	0.369735
fruA 2	0.369735
fruB 2	0.369735
gatA	0.369735
gatD	0.369735
srlR 3	0.369735
rsmI	0.369735
lpoA	0.369735
Putative two-component membrane permease complexsubunit SMU 747c	0.369735
hypothetical gene (KP0228_01980)	0.369735
yhbU	0.369735
limB 2	0.369735
deaD	0.369735
pnp	0.369735
nusA	0.369735
hypothetical gene (KP0228_02001)	0.369735
hypothetical gene (KP0228_02003)	0.369735
dacB	0.369735
obgE	0.369735
yhbE	0.369735
mlaE	0.369735
mlaF	0.369735
yrbG	0.369735
rpoN	0.369735
rapZ	0.369735
ptsO	0.369735
elbB	0.369735
arcB	0.369735
rspB	0.369735
exuT 2	0.369735
gltB	0.369735
gltD 2	0.369735
nanE2	0.369735
sspB	0.369735
rplM	0.369735
degQ	0.369735
degS	0.369735
mdh 2	0.369735
argR	0.369735
bhsA 2	0.369735
aaeB 2	0.369735
aaeA 2	0.369735
hypothetical gene (KP0228_02065)	0.369735
yhdE	0.369735
mreD	0.369735
csrD	0.369735
acrE	0.369735
acrF	0.369735
NA	0.369735
caiE 2	0.369735
tsaC	0.369735
def	0.369735
trkA	0.369735
arfA	0.369735
hypothetical gene (KP0228_02128)	0.369735
rplQ	0.369735
rplF	0.369735
rplB	0.369735
rplD	0.369735
rpsJ	0.369735
bfr	0.369735
tufA 1	0.369735
fusA 2	0.369735
tusB	0.369735
kefC 1	0.369735
yheS 2	0.369735
hypothetical gene (KP0228_02173)	0.369735
crp	0.369735
argD	0.369735
codA 1	0.369735
nirD	0.369735
gph	0.369735
damX	0.369735
aroB	0.369735
hypothetical gene (KP0228_02198)	0.369735
hypothetical gene (KP0228_02199)	0.369735
hypothetical gene (KP0228_02200)	0.369735
mrcA	0.369735
igaA	0.369735
yrfG	0.369735
pckA 2	0.369735
ompR 1	0.369735
greB	0.369735
rpsA 1	0.369735
glpG	0.369735
glpE 2	0.369735
malP 2	0.369735
glgA	0.369735
glgX	0.369735
glgB	0.369735
yhhX	0.369735
ggt	0.369735
ugpQ	0.369735
ugpA 1	0.369735
ugpB 1	0.369735
livF 2	0.369735
livK	0.369735
livJ 2	0.369735
puuE	0.369735
gabR 2	0.369735
rpoH	0.369735
ftsX	0.369735
ftsE	0.369735
ftsY	0.369735
hypothetical gene (KP0228_02268)	0.369735
zntA	0.369735
hypothetical gene (KP0228_02273)	0.369735
arnC	0.369735
allS 2	0.369735
nikA	0.369735
nikE	0.369735
nikR	0.369735
Magnesium transporter MgtE	0.369735
hypothetical gene (KP0228_02291)	0.369735
pitA	0.369735
uspB	0.369735
prlC	0.369735
phoC 1	0.369735
gor	0.369735
adh1 1	0.369735
fabG 2	0.369735
yhjD	0.369735
yhjE 2	0.369735
kdgK 2	0.369735
hypothetical gene (KP0228_02311)	0.369735
dctA 2	0.369735
bcsZ	0.369735
bcsB 1	0.369735
hypothetical gene (KP0228_02318)	0.369735
hypothetical gene (KP0228_02320)	0.369735
Endoglucanase	0.369735
acsD	0.369735
acsC	0.369735
dppC	0.369735
hypothetical gene (KP0228_02335)	0.369735
NA	0.369735
hypothetical gene (KP0228_02338)	0.369735
eptB	0.369735
hypothetical gene (KP0228_02341)	0.369735
bisC	0.369735
yiaD	0.369735
kdgK 3	0.369735
ttuB 1	0.369735
glyS	0.369735
yiaB	0.369735
xylF	0.369735
xylH	0.369735
hypothetical gene (KP0228_02370)	0.369735
malS	0.369735
selB	0.369735
selA	0.369735
yibF 1	0.369735
mtlA	0.369735
lldP	0.369735
lldR 3	0.369735
cysE	0.369735
gpsA	0.369735
gpmI	0.369735
rfaF	0.369735
hypothetical gene (KP0228_02402)	0.369735
hypothetical gene (KP0228_02403)	0.369735
hypothetical gene (KP0228_02404)	0.369735
hypothetical gene (KP0228_02405)	0.369735
rfaQ	0.369735
hypothetical gene (KP0228_02416)	0.369735
coaBC	0.369735
ybhR 1	0.369735
hypothetical gene (KP0228_02424)	0.369735
hypothetical gene (KP0228_02425)	0.369735
hypothetical gene (KP0228_02426)	0.369735
prpB	0.369735
spoT	0.369735
recG	0.369735
fpr	0.369735
sbp	0.369735
glpK 1	0.369735
gltS	0.369735
xanP 1	0.369735
malP 3	0.369735
pagL	0.369735
glvR 2	0.369735
yahK	0.369735
hypothetical gene (KP0228_02465)	0.369735
nlpA	0.369735
hypothetical gene (KP0228_02469)	0.369735
bmr3	0.369735
oprM 2	0.369735
bcr 2	0.369735
murQ 1	0.369735
galD	0.369735
gbpR 2	0.369735
galA	0.369735
pcaK 2	0.369735
ascG 4	0.369735
phnT	0.369735
phnR	0.369735
phnW	0.369735
hypothetical gene (KP0228_02504)	0.369735
uhpT	0.369735
uhpB	0.369735
uhpA 2	0.369735
ilvB 2	0.369735
hypothetical gene (KP0228_02514)	0.369735
emrD	0.369735
dsdX	0.369735
aglB	0.369735
malP 4	0.369735
hypothetical gene (KP0228_02531)	0.369735
dgoK1 1	0.369735
hypothetical gene (KP0228_02538)	0.369735
gyrB	0.369735
recF 1	0.369735
dnaN	0.369735
dnaA	0.369735
yidC	0.369735
hypothetical gene (KP0228_02548)	0.369735
mdtL	0.369735
yidZ	0.369735
chrR	0.369735
adeP	0.369735
axe1-6A	0.369735
bglH 2	0.369735
pstA	0.369735
pstC	0.369735
glmS 1	0.369735
glmU	0.369735
atpD	0.369735
atpA	0.369735
mnmG	0.369735
Flavodoxin	0.369735
viaA	0.369735
kup	0.369735
rbsK 1	0.369735
rbsR 1	0.369735
mobA 2	0.369735
dsbA 1	0.369735
yihG	0.369735
polA	0.369735
engB	0.369735
yihI	0.369735
hemN 2	0.369735
ntrC	0.369735
glnL	0.369735
glnA	0.369735
nlhH	0.369735
hypothetical gene (KP0228_02614)	0.369735
fdhE	0.369735
fdoG 2	0.369735
pfp	0.369735
hypothetical gene (KP0228_02624)	0.369735
ulaA 1	0.369735
fbaA 2	0.369735
hypothetical gene (KP0228_02627)	0.369735
ulaC 1	0.369735
hypothetical gene (KP0228_02631)	0.369735
rafR	0.369735
lsrD 2	0.369735
lsrB 2	0.369735
rhaA	0.369735
rhaB	0.369735
rhaS 2	0.369735
rhaR	0.369735
fieF 1	0.369735
menA	0.369735
hslU	0.369735
priA	0.369735
yfkN	0.369735
metF	0.369735
yijE	0.369735
gldA 2	0.369735
fsaB	0.369735
[truncated: 1,055 more rows]

## Sheet: Sheet 8
Supplementary Sheet 8 - Performance of machine learning analyses for polymyxin resistance prediction using KOVER
Dataset	Algorithm	Mean AUROC (95% CI)
All genomes	KOVER Set Covering Machine	0.650 (0.57, 0.73)
CUIMC genomes	KOVER Set Covering Machine	0.661 (0.556, 0.765)
Non-CUIMC genomes	KOVER Set Covering Machine	0.525 (0.458, 0.592)
All genomes	KOVER Classification and Regression Trees	0.770 (0.695, 0.845)
CUIMC genomes	KOVER Classification and Regression Trees	0.565 (0.458, 0.672)
Non-CUIMC genomes	KOVER Classification and Regression Trees	0.617 (0.499, 0.735)
Abbreviations: AUROC - Area under receiver operator curve; CI - Confidence interval; CUIMC - Columbia University Irving Medical Center

## Sheet: Sheet 9
Supplementary Sheet 9 - Comparison of reference-free approaches versus reference-free approaches with genome-wide association study filtering for prediction of polymyxin resistance
Genomes used	Metric	Reference-free (95% CI)	Reference-free with GWAS filtering (95% CI)	P value
CUIMC	AUROC	0.696 (0.564, 0.828)	0.761 (0.73, 0.793)	0.3
CUIMC	bACC	0.64 (0.536, 0.743)	0.716 (0.68, 0.753)	0.142
CUIMC	Accuracy	0.649 (0.541, 0.758)	0.727 (0.691, 0.763)	0.152
CUIMC	F1	0.579 (0.454, 0.704)	0.667 (0.62, 0.714)	0.161
CUIMC	Precision	0.67 (0.506, 0.833)	0.688 (0.637, 0.74)	0.808
CUIMC	Recall	0.56 (0.407, 0.714)	0.651 (0.592, 0.711)	0.235
Non-CUIMC	AUROC	0.803 (0.692, 0.913)	0.829 (0.78, 0.879)	0.627
Non-CUIMC	bACC	0.5 (0.5, 0.5)	0.526 (0.513, 0.539)	0.001
Non-CUIMC	Accuracy	0.82 (0.811, 0.83)	0.836 (0.819, 0.852)	0.092
Non-CUIMC	F1	0 (0, 0)	0.096 (0.048, 0.144)	0.001
Non-CUIMC	Precision	0 (0, 0)	0.7 (0.354, 1.046)	0.001
Non-CUIMC	Recall	0 (0, 0)	0.052 (0.026, 0.077)	0.001
Abbreviations: AUROC – Area under receiver-operator curve; bACC – Balanced accuracy, CI – Confidence interval, CUIMC – Columbia University Irving Medical Center; GWAS – Genome-wide association study

## Sheet: Sheet 10
Supplementary Sheet 10 - Comparison of reference-based approaches versus reference-free approaches with genome-wide association study filtering for prediction of polymyxin resistance
Genomes used	Metric	Reference-free (95% CI)	Reference-free with GWAS filtering (95% CI)	P value
CUIMC	AUROC	0.885 (0.849, 0.92)	0.761 (0.73, 0.793)	<0.001
CUIMC	bACC	0.789 (0.751, 0.827)	0.716 (0.68, 0.753)	0.006
CUIMC	Accuracy	0.796 (0.762, 0.83)	0.727 (0.691, 0.763)	0.006
CUIMC	F1	0.755 (0.701, 0.809)	0.667 (0.62, 0.714)	0.013
CUIMC	Precision	0.799 (0.739, 0.859)	0.688 (0.637, 0.74)	0.005
CUIMC	Recall	0.733 (0.635, 0.831)	0.651 (0.592, 0.711)	0.13
Non-CUIMC	AUROC	0.933 (0.884, 0.982)	0.829 (0.78, 0.879)	0.003
Non-CUIMC	bACC	0.753 (0.654, 0.853)	0.526 (0.513, 0.539)	0.001
Non-CUIMC	Accuracy	0.873 (0.822, 0.925)	0.836 (0.819, 0.852)	0.145
Non-CUIMC	F1	0.59 (0.395, 0.785)	0.096 (0.048, 0.144)	<0.001
Non-CUIMC	Precision	0.711 (0.473, 0.949)	0.7 (0.354, 1.046)	0.953
Non-CUIMC	Recall	0.57 (0.362, 0.778)	0.052 (0.026, 0.077)	<0.001
Abbreviations: AUROC – Area under receiver-operator curve; bACC – Balanced accuracy, CI – Confidence interval, CUIMC – Columbia University Irving Medical Center; GWAS – Genome-wide association study

[truncated: 1 more sheets: Sheet 11]
